# Supplementary material for: Disclosing 3' UTR cis-elements and putative partners involved in gene expression regulation in Leishmania spp
Source: PLoS One. 2017 Aug 31;12(8):e0183401. doi: 10.1371/journal.pone.0183401 (PMC5578504; doi:10.1371/journal.pone.0183401)
Supplement: S1 Table — Proteins from the promastigote (pro), metacyclic (met) and amastigote (ama) stages were divided into nuclear (nuc) and cytoplasmic extracts (cyto). For detailed legend, see sheet 0. (XLSX) [file pone.0183401.s006.xlsx]

## Sheet: 0. Legend
	Identified proteins interacting with CICS1722. Proteins from the promastigote (pro), metacyclic (met) and amastigote (ama) stages were divided into nuclear (nuc) and cytoplasmic extracts (cyto)
Sheet 1.	Nuclear proteins from the promatigote stage recued interacting with the CICS 1722.
Sheet 2.	Cytoplasmic proteins from the promatigote stage recued interacting with the CICS 1722.
Sheet 3.	Nuclear proteins from the metacyclic stage recued interacting with the CICS 1722.
Sheet 4.	Cytoplasmic proteins from the metacyclic stage recued interacting with the CICS 1722.
Sheet 5.	Nuclear proteins from the axenic amastigote stage recued interacting with the CICS 1722.
Sheet 6.	Cytoplasmic proteins from the axenic amastigote stage recued interacting with the CICS 1722.
	The listed proteins have at least 2 peptides sequences and are not present in the controls experiments were only beads or the control RNA were used.

## Sheet: 1. pro-nuc-1722
Accession	Description	Score	Coverage	# Proteins	# Unique Peptides	# Peptides	# PSMs	Molecular Function	Cellular Component	Biological Process	Pfam IDs	# AAs	MW [kDa]	calc. pI	Pep/MW
A4HZB1	Putative hexokinase OS=Leishmania infantum GN=LINJ_21_0300 PE=3 SV=1 - [A4HZB1_LEIIN]	89.0332	52.23	2	17	17	28	catalytic activity; nucleotide binding		metabolic process	Pf00349; Pf03727	471	51.7295	8.57275	0.328633
A4IA34	Putative uncharacterized protein OS=Leishmania infantum GN=LINJ_34_2410 PE=4 SV=1 - [A4IA34_LEIIN]	25.4729	37.37	1	5	5	8				Pf01918	198	21.9791	9.56885	0.227488
A4HSL8	Putative dipeptidyl-peptidase III (Metallo-peptidase, clan m-, family m49) OS=Leishmania infantum GN=LINJ_05_0960 PE=4 SV=1 - [A4HSL8_LEIIN]	54.3181	25.48	1	14	14	21	catalytic activity	cytoplasm	metabolic process	Pf03571	679	75.9452	5.46533	0.184343
A4I8I4	3-hydroxyisobutyryl-coenzyme a hydrolase-like protein OS=Leishmania infantum GN=LINJ_32_3810 PE=4 SV=1 - [A4I8I4_LEIIN]	19.0438	30.11	2	7	7	7	catalytic activity		metabolic process	Pf00378	362	39.0845	5.75732	0.179099
A4I407	Activated protein kinase c receptor (LACK) OS=Leishmania infantum GN=LACK1 PE=4 SV=2 - [A4I407_LEIIN]	19.9067	28.53	1	6	6	6	catalytic activity; protein binding		metabolic process	Pf00400; Pf04762	312	34.3508	6.52197	0.174668
A4ICD5	Protein disulfide isomerase OS=Leishmania infantum GN=PDI-2 PE=3 SV=1 - [A4ICD5_LEIIN]	36.6234	28.3	1	9	9	13	catalytic activity	cytoplasm; endoplasmic reticulum	cellular homeostasis; metabolic process; regulation of biological process	Pf00085	477	52.3104	5.59229	0.17205
A4I4G7	Putative ribosomal protein L1a OS=Leishmania infantum GN=LINJ_29_1160 PE=4 SV=2 - [A4I4G7_LEIIN]	16.8681	29.76	2	7	7	7	structural molecule activity	cytoplasm; ribosome	metabolic process	Pf00573	373	41.124	11.605	0.170217
A4IDA9	14-3-3 protein-like protein OS=Leishmania infantum GN=LINJ_36_3360 PE=4 SV=1 - [A4IDA9_LEIIN]	13.9699	36.05	1	5	5	5	protein binding			Pf00244	258	29.7121	4.89404	0.168282
E9AHW1	Putative RNA-binding protein OS=Leishmania infantum GN=LINJ_35_2240 PE=4 SV=1 - [E9AHW1_LEIIN]	16.9745	27.01	1	5	5	7	nucleotide binding			Pf00076	274	30.2389	8.1333	0.16535
A4HVQ0	Putative 40S ribosomal protein S4 OS=Leishmania infantum GN=LINJ_13_1120 PE=4 SV=1 - [A4HVQ0_LEIIN]	14.7242	21.25	2	5	5	5	RNA binding; structural molecule activity	cytoplasm; ribosome	metabolic process	Pf00900; Pf08071	273	30.6307	10.2866	0.163235
A4ID08	Putative eukaryotic translation initiation factor 3 subunit OS=Leishmania infantum GN=LINJ_36_4070 PE=4 SV=1 - [A4ID08_LEIIN]	16.5828	21.07	1	6	6	6	protein binding; RNA binding		metabolic process	Pf00400	356	38.5289	5.49072	0.155727
A4HRR9	Dipeptylcarboxypeptidase OS=Leishmania infantum GN=DCP PE=3 SV=2 - [A4HRR9_LEIIN]	48.9963	26.84	1	11	11	17	catalytic activity; metal ion binding		metabolic process	Pf01432	678	76.5284	6.22705	0.143737
A4IE56	Putative oxidoreductase OS=Leishmania infantum GN=LINJ_36_4380 PE=4 SV=1 - [A4IE56_LEIIN]	27.4417	26.18	1	5	5	12	catalytic activity; metal ion binding; nucleotide binding		metabolic process	Pf00107; Pf08240	340	36.2166	6.7124	0.138058
A4HXF5	Inosine-5'-monophosphate dehydrogenase OS=Leishmania infantum GN=LINJ_17_0870 PE=3 SV=1 - [A4HXF5_LEIIN]	27.0652	24.39	1	6	7	10	catalytic activity; metal ion binding; protein binding		metabolic process	Pf00478; Pf00571; Pf00977; Pf01070; Pf01212; Pf01645; Pf03060	492	51.9784	8.52881	0.134671
A4HRT1	Putative delta-1-pyrroline-5-carboxylate dehydrogenase OS=Leishmania infantum GN=LINJ_03_0190 PE=3 SV=1 - [A4HRT1_LEIIN]	36.0049	18.39	1	8	8	14	catalytic activity	cytoplasm; mitochondrion; organelle lumen	metabolic process	Pf00171	560	61.915	8.23584	0.129209
A4IDB2	Putative translation elongation factor 1-beta OS=Leishmania infantum GN=LINJ_36_1490 PE=3 SV=1 - [A4IDB2_LEIIN]	8.45572	18.96	1	3	3	3	RNA binding	cytoplasm	metabolic process	Pf00736	211	23.2198	4.729	0.1292
A4HYI5	Inosine-5'-monophosphate dehydrogenase OS=Leishmania infantum GN=LINJ_19_1590 PE=3 SV=1 - [A4HYI5_LEIIN]	23.3893	20.43	1	7	7	8	catalytic activity; metal ion binding; protein binding		metabolic process	Pf00478; Pf00571; Pf00977; Pf01070	514	55.5164	8.52881	0.126089
A4I1I6	Putative GTP-binding protein OS=Leishmania infantum GN=LINJ_25_1460 PE=4 SV=1 - [A4I1I6_LEIIN]	7.15112	17.59	1	3	3	3	catalytic activity; nucleotide binding	cytoplasm; nucleus	cell communication; metabolic process; regulation of biological process; response to stimulus; transport	Pf00025; Pf00071; Pf04670; Pf08477	216	24.2081	6.53662	0.123926
A4IBV3	Poly(A)-binding protein 2 (Putative poly(A) binding protein) OS=Leishmania infantum GN=PABP2 PE=4 SV=1 - [A4IBV3_LEIIN]	20.6454	14.02	1	8	8	8	nucleotide binding; RNA binding			Pf00076; Pf00658	585	64.604	8.98291	0.123831
A4HSC2	Actin OS=Leishmania infantum GN=ACT PE=3 SV=1 - [A4HSC2_LEIIN]	23.4024	27.93	1	5	5	7	nucleotide binding	cytoplasm; cytoskeleton		Pf00022	376	42.0218	5.59229	0.118986
A4I2T4	Putative arginyl-tRNA synthetase OS=Leishmania infantum GN=LINJ_27_1230 PE=3 SV=1 - [A4I2T4_LEIIN]	32.8649	17.77	1	9	9	12	catalytic activity; nucleotide binding	cytoplasm	metabolic process	Pf00750; Pf03485; Pf05746	692	78.1934	6.02393	0.115099
A4I341	Putative heat shock protein DNAJ OS=Leishmania infantum GN=LINJ_27_2350 PE=3 SV=1 - [A4I341_LEIIN]	12.9295	24.49	1	5	5	5	metal ion binding; nucleotide binding; protein binding	cytoplasm	metabolic process; response to stimulus	Pf00226; Pf00684; Pf01556	396	43.6199	7.54736	0.114627
A4I0R5	Malic enzyme OS=Leishmania infantum GN=LINJ_24_0780 PE=3 SV=1 - [A4I0R5_LEIIN]	39.1209	23.47	1	7	7	14	catalytic activity; metal ion binding; nucleotide binding		metabolic process	Pf00390; Pf03949	571	62.7982	6.18896	0.111468
A4HVY8	Putative uncharacterized protein OS=Leishmania infantum GN=LINJ_14_0460 PE=4 SV=1 - [A4HVY8_LEIIN]	11.6847	16.77	1	4	4	4				Pf04969	322	36.3119	5.14795	0.110157
A4HZ53	Putative la RNA binding protein OS=Leishmania infantum GN=LINJ_21_0600 PE=4 SV=1 - [A4HZ53_LEIIN]	12.7123	18.75	1	4	4	5	nucleotide binding; RNA binding	nucleus	metabolic process	Pf00076; Pf05383	336	36.8459	8.85107	0.10856
A4I120	Putative uncharacterized protein OS=Leishmania infantum GN=LINJ_24_2200 PE=4 SV=1 - [A4I120_LEIIN]	38.1216	16.17	1	6	6	13	catalytic activity		metabolic process	Pf01154	501	55.3692	6.66846	0.108363
A4IAT7	Putative ATP-dependent DEAD-box RNA helicase OS=Leishmania infantum GN=LINJ_35_0370 PE=3 SV=1 - [A4IAT7_LEIIN]	12.8235	16.79	1	5	5	5	catalytic activity; nucleotide binding			Pf00270; Pf00271	405	46.366	7.15186	0.107838
A4HRY4	Putative elongation initiation factor 2 alpha subunit OS=Leishmania infantum GN=LINJ_03_0960 PE=4 SV=1 - [A4HRY4_LEIIN]	16.2918	16.46	1	5	5	5	RNA binding	cytoplasm	metabolic process	Pf00575; Pf07541	413	46.5757	5.85889	0.107352
A4I0Y8	Putative IgE-dependent histamine-releasing factor OS=Leishmania infantum GN=LINJ_24_1560 PE=4 SV=1 - [A4I0Y8_LEIIN]	5.11286	12.35	1	2	2	2				Pf00838	170	19.4353	4.52588	0.102906
A4I1P9	Putative 2,4-dihydroxyhept-2-ene-1,7-dioic acid aldolase OS=Leishmania infantum GN=LINJ_25_2090 PE=4 SV=1 - [A4I1P9_LEIIN]	6.92119	14.7	1	3	3	3	catalytic activity		metabolic process	Pf03328	279	30.3811	6.21436	0.0987456
A4I1Z8	Putative uncharacterized protein OS=Leishmania infantum GN=LINJ_26_0630 PE=3 SV=1 - [A4I1Z8_LEIIN]	13.0642	16.71	1	4	4	4	catalytic activity	cytoplasm; endoplasmic reticulum	cellular homeostasis; metabolic process; regulation of biological process	Pf00085; Pf07749	377	40.7678	7.00537	0.0981166
I3VJK6	Fumarate hydratase (Fragment) OS=Leishmania infantum GN=fh PE=4 SV=1 - [I3VJK6_LEIIN]	13.8364	14.9	6	6	6	6	catalytic activity		metabolic process	Pf05681; Pf05683	557	61.3738	6.80029	0.0977615
A4IE04	Putative uncharacterized protein OS=Leishmania infantum GN=LINJ_36_6170 PE=4 SV=1 - [A4IE04_LEIIN]	11.1192	18.98	1	4	4	4	catalytic activity; metal ion binding		metabolic process		374	41.0276	5.32568	0.0974954
A4I2F5	Putative nitrilase OS=Leishmania infantum GN=LINJ_26_2290 PE=4 SV=1 - [A4I2F5_LEIIN]	9.55537	13.98	1	3	3	4	catalytic activity		metabolic process	Pf00795	279	31.1045	6.43018	0.0964491
A4I7Q4	60S ribosomal protein L18a OS=Leishmania infantum GN=LINJ_32_0930 PE=3 SV=1 - [A4I7Q4_LEIIN]	6.09449	17.32	1	2	2	2	structural molecule activity	cytoplasm; ribosome	metabolic process	Pf01775	179	20.7761	10.3013	0.0962643
A4ICW2	EIF3-interacting protein-like protein OS=Leishmania infantum GN=LINJ_36_0270 PE=4 SV=1 - [A4ICW2_LEIIN]	30.9964	17.83	1	6	6	11		membrane		Pf10255	544	62.7114	8.48486	0.0956764
Q6QMI0	Nonspecific nucleoside hydrolase (Fragment) OS=Leishmania infantum GN=nsnh PE=4 SV=1 - [Q6QMI0_LEIIN]	16	18.15	8	3	3	5	catalytic activity		metabolic process	Pf01156	292	31.6145	6.68311	0.0948933
A4I1W8	Putative C-1-tetrahydrofolate synthase, cytoplasmic OS=Leishmania infantum GN=LINJ_26_0310 PE=3 SV=1 - [A4I1W8_LEIIN]	7.45922	14.43	1	3	3	3	catalytic activity; nucleotide binding		metabolic process	Pf00763; Pf02882	298	31.7648	6.80029	0.0944442
A4IBE2	Galactokinase-like protein OS=Leishmania infantum GN=LINJ_35_2790 PE=3 SV=1 - [A4IBE2_LEIIN]	13.1068	10.92	1	5	5	5	catalytic activity; nucleotide binding	cytoplasm	metabolic process	Pf10509	476	53.4296	6.91748	0.0935811
A4HSS8	Putative glutamine synthetase OS=Leishmania infantum GN=LINJ_06_0370 PE=3 SV=1 - [A4HSS8_LEIIN]	14.9673	16.32	1	5	5	5	catalytic activity		metabolic process	Pf00120; Pf03951	484	54.6456	6.91748	0.0914987
A4IAL2	Putative 1,2-Dihydroxy-3-keto-5-methylthiopentene dioxygenase OS=Leishmania infantum GN=LINJ_34_4230 PE=4 SV=1 - [A4IAL2_LEIIN]	9.04371	12.54	1	3	3	4	catalytic activity	nucleus	metabolic process	Pf03079; Pf07883	279	32.8696	5.41455	0.0912698
A4I1Q0	Putative uncharacterized protein OS=Leishmania infantum GN=LINJ_25_2100 PE=4 SV=1 - [A4I1Q0_LEIIN]	7.92079	14.75	1	3	3	3					305	33.0493	5.47803	0.0907735
A4HXZ5	Putative prolyl-tRNA synthetase (Putative bifunctional aminoacyl-trna synthetase) OS=Leishmania infantum GN=LINJ_18_1220 PE=3 SV=1 - [A4HXZ5_LEIIN]	34.3458	16.42	1	8	8	12	catalytic activity; nucleotide binding	cytoplasm	metabolic process	Pf00587; Pf03129; Pf04073; Pf09180	810	90.0365	7.45947	0.0888529
Q2PD92	Aspartate aminotransferase OS=Leishmania infantum GN=asat PE=4 SV=1 - [Q2PD92_LEIIN]	9.99424	14.32	1	4	4	4	catalytic activity		metabolic process	Pf00155	412	46.0904	7.23975	0.0867859
A4I3W2	Eukaryotic translation initiation factor 3 subunit E OS=Leishmania infantum GN=LINJ_28_2480 PE=3 SV=1 - [A4I3W2_LEIIN]	16.6449	16.54	1	4	4	5	protein binding; RNA binding	cytoplasm	metabolic process	Pf01399; Pf09440	405	46.3913	5.13525	0.0862231
A4I5Z0	Putative uncharacterized protein OS=Leishmania infantum GN=LINJ_30_3130 PE=4 SV=1 - [A4I5Z0_LEIIN]	8.74844	17.47	1	3	3	3		membrane			332	35.5831	6.55127	0.0843097
A4I8D8	Putative ribosomal protein L3 OS=Leishmania infantum GN=LINJ_32_3330 PE=3 SV=1 - [A4I8D8_LEIIN]	40.1395	17.18	1	4	4	13	structural molecule activity	cytoplasm; ribosome	metabolic process	Pf00297	419	47.5358	11.0483	0.0841472
A4HZ82	Putative methionyl-tRNA synthetase OS=Leishmania infantum GN=LINJ_21_0890 PE=3 SV=1 - [A4HZ82_LEIIN]	22.8118	11.91	1	7	7	9	catalytic activity; nucleotide binding	cytoplasm	metabolic process	Pf00133; Pf09334	747	84.1447	6.02393	0.08319
Q8I496	Hs1vu complex proteolytic subunit-like (Hs1vu complex proteolytic subunit-like, threonine peptidase, clan t(1), family t1b) OS=Leishmania infantum GN=hslV PE=2 SV=1 - [Q8I496_LEIIN]	3.79693	10	1	2	2	2	catalytic activity	cytoplasm; proteasome	metabolic process	Pf00227	220	24.1096	6.30322	0.0829544
A4IB12	Putative NADH-dependent fumarate reductase OS=Leishmania infantum GN=LINJ_35_1190 PE=4 SV=1 - [A4IB12_LEIIN]	25.3343	10.99	1	10	10	10	catalytic activity		metabolic process	Pf00175; Pf00890; Pf00970; Pf01134; Pf01266; Pf01494; Pf02424; Pf03486; Pf07992; Pf08030; Pf12831	1147	123.015	8.60205	0.0812906
A4IBS4	Putative T-complex protein 1, eta subunit OS=Leishmania infantum GN=LINJ_35_3900 PE=3 SV=1 - [A4IBS4_LEIIN]	15.3487	12.28	1	5	5	6	nucleotide binding; protein binding	cytoplasm	metabolic process	Pf00118	570	61.5724	7.2251	0.0812052
A4I4S5	Putative rab-GDP dissociation inhibitor OS=Leishmania infantum GN=LINJ_29_2270 PE=4 SV=1 - [A4I4S5_LEIIN]	12.1543	15.73	1	4	4	4	enzyme regulator activity		transport	Pf00996	445	49.7168	6.01123	0.0804557
A4IAB6	Putative ruvb-like 1 DNA helicase OS=Leishmania infantum GN=LINJ_34_3280 PE=4 SV=1 - [A4IAB6_LEIIN]	10.4943	12.42	1	4	4	4	catalytic activity; nucleotide binding		metabolic process; response to stimulus	Pf00004; Pf01078; Pf05496; Pf06068	459	50.2485	6.0874	0.0796044
A4I7P2	Putative RNA binding protein OS=Leishmania infantum GN=LINJ_32_0790 PE=4 SV=1 - [A4I7P2_LEIIN]	6.42234	12.77	1	2	2	2	nucleotide binding			Pf00076	235	25.1937	10.5063	0.079385
A4I1L9	Putative pyruvate dehydrogenase E1 beta subunit OS=Leishmania infantum GN=LINJ_25_1790 PE=4 SV=1 - [A4I1L9_LEIIN]	11.8011	17.71	1	3	3	4	catalytic activity		metabolic process	Pf02779; Pf02780	350	37.8209	5.92236	0.0793211
A4HTE9	Putative uncharacterized protein OS=Leishmania infantum GN=LINJ_07_0710 PE=4 SV=1 - [A4HTE9_LEIIN]	12.8521	14.93	1	3	3	4					335	37.9283	5.63037	0.0790966
A4I708	Putative 3,2-trans-enoyl-CoA isomerase, mitochondrial OS=Leishmania infantum GN=LINJ_31_2320 PE=3 SV=1 - [A4I708_LEIIN]	5.45817	11.11	1	3	3	3	catalytic activity		metabolic process	Pf00378	342	38.6316	7.92822	0.0776566
A4I933	Putative peptidase M20/M25/M40 OS=Leishmania infantum GN=LINJ_33_1710 PE=4 SV=1 - [A4I933_LEIIN]	12.538	18.22	1	3	4	4	catalytic activity		metabolic process	Pf01546	472	51.8263	5.70654	0.0771809
A4I309	D-lactate dehydrogenase-like protein OS=Leishmania infantum GN=LINJ_27_1940 PE=4 SV=1 - [A4I309_LEIIN]	10.3748	11.56	1	4	4	4	catalytic activity		metabolic process	Pf01565; Pf02913	493	53.7205	7.97217	0.0744595
A4HXK6	Putative translation initiation factor OS=Leishmania infantum GN=LINJ_17_1390 PE=4 SV=1 - [A4HXK6_LEIIN]	20.0408	12.41	1	6	6	7	protein binding; RNA binding		metabolic process	Pf08662	709	80.7601	7.91357	0.0742942
A4IDJ9	Putative developmentally regulated GTP-binding protein 1 OS=Leishmania infantum GN=LINJ_36_2380 PE=4 SV=1 - [A4IDJ9_LEIIN]	6.1233	9.51	1	3	3	3	nucleotide binding; transporter activity	membrane	transport	Pf01926; Pf02421; Pf02824; Pf03308	368	40.9727	8.70459	0.0732196
A4IBJ4	Putative ubiquitin-activating enzyme e1 OS=Leishmania infantum GN=LINJ_35_3110 PE=4 SV=1 - [A4IBJ4_LEIIN]	31.823	11.79	1	8	9	13	catalytic activity; nucleotide binding		metabolic process	Pf00899; Pf02134; Pf10585	1154	126.366	5.5542	0.0712217
A4I8K8	Putative 60S ribosomal protein L2 OS=Leishmania infantum GN=LINJ_32_4050 PE=4 SV=1 - [A4I8K8_LEIIN]	5.24741	15.77	1	2	2	2	structural molecule activity	cytoplasm; ribosome	metabolic process	Pf00181; Pf03947	260	28.2549	10.6968	0.0707841
A4HY08	Putative pyruvate dehydrogenase E1 component alpha subunit OS=Leishmania infantum GN=LINJ_18_1360 PE=4 SV=1 - [A4HY08_LEIIN]	7.45219	11.9	1	3	3	3	catalytic activity		metabolic process	Pf00676	378	42.6918	8.17725	0.0702711
A4HVE5	Putative carboxypeptidase (Metallo-peptidase, clan ma(E), family 32) OS=Leishmania infantum GN=LINJ_13_0090 PE=4 SV=1 - [A4HVE5_LEIIN]	13.6745	14.91	1	4	4	6	catalytic activity		metabolic process	Pf02074; Pf05889	503	57.1008	5.61768	0.0700515
A4I7K9	40S ribosomal protein S2 OS=Leishmania infantum GN=LINJ_32_0460 PE=3 SV=1 - [A4I7K9_LEIIN]	4.56075	9.85	2	2	2	2	RNA binding; structural molecule activity	cytoplasm; ribosome	metabolic process	Pf00333; Pf03719	264	28.6259	9.49561	0.0698668
A4I7R1	Putative uncharacterized protein OS=Leishmania infantum GN=LINJ_32_1000 PE=4 SV=1 - [A4I7R1_LEIIN]	17.1899	8.46	1	7	7	7	catalytic activity		metabolic process; regulation of biological process	Pf00565; Pf00567	934	102.123	6.39209	0.0685445
A4HUU6	Putative 14-3-3 protein OS=Leishmania infantum GN=LINJ_11_0350 PE=4 SV=1 - [A4HUU6_LEIIN]	6.22184	11.07	1	2	2	2	protein binding			Pf00244	253	29.1985	5.19873	0.0684967
A4HSZ9	Putative deoxyribose-phosphate aldolase OS=Leishmania infantum GN=LINJ_06_1110 PE=3 SV=1 - [A4HSZ9_LEIIN]	4.53538	12.46	1	2	2	2	catalytic activity	cytoplasm	metabolic process	Pf01791	281	29.621	6.69775	0.0675197
A4I7R7	Putative chaperonin containing t-complex protein OS=Leishmania infantum GN=LINJ_32_1060 PE=3 SV=1 - [A4I7R7_LEIIN]	20.7904	12.27	1	4	4	7	nucleotide binding; protein binding	cytoplasm	metabolic process	Pf00118	538	59.2451	5.16064	0.0675161
A4I2T3	Putative uncharacterized protein OS=Leishmania infantum GN=LINJ_27_1220 PE=4 SV=1 - [A4I2T3_LEIIN]	13.8724	8.88	1	4	4	5	catalytic activity; metal ion binding; nucleotide binding; RNA binding			Pf00013; Pf00271	529	59.9559	8.23584	0.0667157
A4I0H8	Putative T-complex protein 1, gamma subunit OS=Leishmania infantum GN=LINJ_23_1460 PE=3 SV=1 - [A4I0H8_LEIIN]	17.7862	8.89	1	4	4	7	nucleotide binding; protein binding	cytoplasm	metabolic process	Pf00118	551	60.1533	6.3667	0.0664967
A4HVN8	Putative leucyl-tRNA synthetase OS=Leishmania infantum GN=LINJ_13_1000 PE=3 SV=1 - [A4HVN8_LEIIN]	22.3034	10.6	1	8	8	9	catalytic activity; nucleotide binding	cytoplasm	metabolic process; regulation of biological process	Pf00133; Pf01406; Pf08264; Pf09334	1075	122.061	6.40479	0.0655408
A4I1R2	Putative succinyl-CoA synthetase alpha subunit OS=Leishmania infantum GN=LINJ_25_2220 PE=3 SV=1 - [A4I1R2_LEIIN]	4.23843	11.37	1	2	2	2	catalytic activity; nucleotide binding		metabolic process	Pf00549; Pf02629	299	30.8662	8.99756	0.0647959
A4I910	Putative mitogen activated protein kinase (Putative map kinase) OS=Leishmania infantum GN=MPK11 PE=4 SV=1 - [A4I910_LEIIN]	9.03839	9.56	1	3	3	3	catalytic activity; nucleotide binding		metabolic process	Pf00069; Pf07714	408	46.6647	5.64307	0.0642884
A4HYW1	Putative calpain-like cysteine peptidase (Putative cysteine peptidase, clan ca, family c2) OS=Leishmania infantum GN=LINJ_20_1210 PE=4 SV=2 - [A4HYW1_LEIIN]	34.0047	10.26	1	7	7	12	catalytic activity; protein binding	membrane	cell organization and biogenesis; metabolic process	Pf00648; Pf02029; Pf02063; Pf03344; Pf04094; Pf05279; Pf05466; Pf07263; Pf09149	1014	112.041	4.37354	0.0624772
A4I449	Putative proteasome regulatory non-ATPase subunit OS=Leishmania infantum GN=LINJ_29_0120 PE=4 SV=1 - [A4I449_LEIIN]	16.1068	10.01	1	6	6	6	enzyme regulator activity	proteasome	metabolic process; regulation of biological process		909	99.3543	5.09717	0.06039
A4I9G9	Putative uncharacterized protein OS=Leishmania infantum GN=LINJ_34_0010 PE=4 SV=1 - [A4I9G9_LEIIN]	8.90802	8.82	1	2	2	3	catalytic activity; nucleotide binding		metabolic process	Pf00106	306	33.4594	9.14404	0.0597739
A4IB88	Putative 60S ribosomal protein L5 OS=Leishmania infantum GN=LINJ_35_1870 PE=3 SV=1 - [A4IB88_LEIIN]	5.59776	7.54	1	2	2	2	RNA binding; structural molecule activity	cytoplasm; ribosome	metabolic process	Pf00861	305	34.0063	10.0522	0.0588126
A4I421	Malate dehydrogenase OS=Leishmania infantum GN=cMDH PE=3 SV=1 - [A4I421_LEIIN]	5.36747	11.42	1	2	2	2	catalytic activity; nucleotide binding		metabolic process	Pf00056; Pf02866	324	34.1199	6.93213	0.0586168
A4I4I8	Putative carnitine/choline acetyltransferase OS=Leishmania infantum GN=LINJ_29_1400 PE=3 SV=1 - [A4I4I8_LEIIN]	11.9074	10.69	1	4	4	4	catalytic activity			Pf00755	627	68.5498	6.12549	0.0583517
A4HVN4	Putative NADH-cytochrome b5 reductase OS=Leishmania infantum GN=LINJ_13_0960 PE=4 SV=1 - [A4HVN4_LEIIN]	6.23625	10.39	1	2	2	2	catalytic activity		metabolic process	Pf00175; Pf00970	308	34.7047	8.45557	0.0576291
A4I4F2	Putative uncharacterized protein OS=Leishmania infantum GN=LINJ_29_1030 PE=4 SV=1 - [A4I4F2_LEIIN]	14.6316	8.85	1	5	5	5				Pf03781; Pf12867	757	86.8845	6.26514	0.0575477
E9AHQ2	Succinyl-CoA:3-ketoacid-coenzyme A transferase OS=Leishmania infantum GN=LINJ_33_2470 PE=3 SV=1 - [E9AHQ2_LEIIN]	12.5598	7.57	1	3	3	5	catalytic activity	cytoplasm; mitochondrion	metabolic process	Pf01144	489	52.5958	8.104	0.0570387
A4IDK9	Glyceraldehyde 3-phosphate dehydrogenase,cytosolic OS=Leishmania infantum GN=LINJ_36_2480 PE=3 SV=1 - [A4IDK9_LEIIN]	8.95829	12.69	1	2	2	3	catalytic activity; nucleotide binding		metabolic process	Pf00044; Pf02800	331	35.4702	7.89893	0.0563853
A4I3Q0	Putative proteasome regulatory non-ATP-ase subunit 2 OS=Leishmania infantum GN=LINJ_28_1850 PE=4 SV=1 - [A4I3Q0_LEIIN]	16.3342	9.59	1	6	6	6	enzyme regulator activity	proteasome	metabolic process; regulation of biological process		991	107.694	5.49072	0.0557134
A4IAM3	D-isomer specific 2-hydroxyacid dehydrogenase-like protein OS=Leishmania infantum GN=LinJ_34_4360 PE=4 SV=1 - [A4IAM3_LEIIN]	5.21036	11.94	1	2	2	2	catalytic activity; nucleotide binding		metabolic process	Pf00389; Pf02826; Pf03807	335	36.7825	5.63037	0.0543737
A4HWX3	Transaldolase OS=Leishmania infantum GN=LINJ_16_0760 PE=3 SV=1 - [A4HWX3_LEIIN]	5.87581	9.7	1	2	2	2	catalytic activity	cytoplasm	metabolic process	Pf00923	330	36.949	5.77002	0.0541287
A4I4D6	Cysteine peptidase C (CPC) (Cpc cysteine peptidase, clan ca, family c1,cathepsin b-like) OS=Leishmania infantum GN=LINJ_29_0860 PE=3 SV=1 - [A4I4D6_LEIIN]	5.5758	9.71	2	2	2	2	catalytic activity		metabolic process	Pf00112; Pf03051	340	36.9948	5.37646	0.0540617
A4HT77	Putative 60S ribosomal protein L7a OS=Leishmania infantum GN=LINJ_07_0560 PE=4 SV=1 - [A4HT77_LEIIN]	7.16083	7.81	2	2	2	2		cytoplasm; ribosome		Pf01248	333	37.3641	10.5796	0.0535273
A4I2S6	Putative T-complex protein 1, beta subunit OS=Leishmania infantum GN=LINJ_27_1150 PE=3 SV=1 - [A4I2S6_LEIIN]	9.86578	11.15	1	3	3	3	nucleotide binding; protein binding	cytoplasm	metabolic process	Pf00118	529	57.6959	6.25244	0.0519968
A4HRN4	Putative proteasome regulatory non-ATPase subunit 6 OS=Leishmania infantum GN=LINJ_02_0340 PE=4 SV=1 - [A4HRN4_LEIIN]	7.3482	6.81	1	3	3	3	protein binding	proteasome		Pf01399	529	59.0215	6.91748	0.0508289
A4I289	Trifunctional enzyme alpha subunit, mitochondrial-like protein OS=Leishmania infantum GN=LINJ_26_1530 PE=4 SV=1 - [A4I289_LEIIN]	17.5033	8.13	1	4	4	6	catalytic activity; nucleotide binding		metabolic process	Pf00378; Pf00725; Pf02737; Pf03446	726	79.2368	8.74854	0.0504816
A4HY66	Putative nucleosome assembly protein OS=Leishmania infantum GN=LINJ_19_0440 PE=3 SV=1 - [A4HY66_LEIIN]	5.20909	8.57	1	2	2	2		nucleus	cell organization and biogenesis; metabolic process	Pf00956	350	39.7664	4.66553	0.0502937
I3VJM4	Glucose-6-phosphate 1-dehydrogenase (Fragment) OS=Leishmania infantum GN=g6pdh PE=3 SV=1 - [I3VJM4_LEIIN]	17.9372	9.96	5	3	3	6	catalytic activity; nucleotide binding		metabolic process	Pf00479; Pf02781	532	59.7335	6.04932	0.0502231
A4I150	Putative poly(A)-binding protein 3 OS=Leishmania infantum GN=PABP3 PE=4 SV=1 - [A4I150_LEIIN]	7.82128	10.11	1	3	3	3	nucleotide binding; RNA binding			Pf00076; Pf00658	544	60.76	8.92432	0.0493746
A4ICD8	Putative eukaryotic translation initiation factor 3 subunit 8 OS=Leishmania infantum GN=LINJ_36_7320 PE=4 SV=1 - [A4ICD8_LEIIN]	21.0916	8.48	1	4	4	8	RNA binding	cytoplasm	metabolic process	Pf05470	731	81.8096	5.98584	0.048894
A4IAZ4	Putative aldose 1-epimerase OS=Leishmania infantum GN=LINJ_35_0990 PE=4 SV=1 - [A4IAZ4_LEIIN]	11.2465	8.09	1	2	2	3	catalytic activity		metabolic process	Pf01263	371	41.4901	6.23975	0.0482043
A4I3X3	Putative 2-oxoglutarate dehydrogenase, E2 component,dihydrolipoamide succinyltransferase OS=Leishmania infantum GN=LINJ_28_2600 PE=3 SV=1 - [A4I3X3_LEIIN]	4.5021	5.4	1	2	2	2	catalytic activity		metabolic process	Pf00198; Pf00364	389	41.7779	8.89502	0.0478722
E9AGR8	Putative aminopeptidase (Metallo-peptidase, clan mg, family m24) OS=Leishmania infantum GN=LINJ_19_0150 PE=4 SV=1 - [E9AGR8_LEIIN]	8.64082	8.16	1	2	2	3	catalytic activity			Pf00557	380	42.5026	5.99854	0.047056
E9AHK3	S-adenosylmethionine synthase OS=Leishmania infantum GN=METK1 PE=3 SV=1 - [E9AHK3_LEIIN]	5.06069	6.63	2	2	2	2	catalytic activity; metal ion binding; nucleotide binding	cytoplasm	metabolic process	Pf00438; Pf02772; Pf02773	392	43.0986	5.75732	0.0464052
A4HYX7	Coatomer subunit beta OS=Leishmania infantum GN=LINJ_20_1390 PE=3 SV=1 - [A4HYX7_LEIIN]	11.8929	6.41	1	5	5	5	structural molecule activity	cytoplasm; Golgi; membrane	transport	Pf01602; Pf07718	999	109.509	5.38916	0.0456582
A4HUG1	Putative mitogen-activated protein kinase 3 (Putative map kinase 3) OS=Leishmania infantum GN=MPK3 PE=4 SV=1 - [A4HUG1_LEIIN]	4.6275	6.44	1	2	2	2	catalytic activity; nucleotide binding; signal transducer activity		cell communication; metabolic process; regulation of biological process; response to stimulus	Pf00069; Pf07714	388	43.8521	6.34131	0.0456079
A4I330	Putative GTP binding protein OS=Leishmania infantum GN=LINJ_27_2260 PE=4 SV=1 - [A4I330_LEIIN]	5.71231	8.42	1	2	2	2	nucleotide binding; transporter activity	membrane	transport	Pf01926; Pf02421; Pf06071	392	43.9915	6.7417	0.0454633
A4HYQ5	Putative cytidine triphosphate synthase (Putative ctp synthase) OS=Leishmania infantum GN=LINJ_20_0630 PE=4 SV=1 - [A4HYQ5_LEIIN]	7.17684	7.33	1	3	3	3	catalytic activity		metabolic process	Pf00117; Pf06418; Pf07722	600	66.3696	6.60986	0.0452014
A4I4D1	Putative U-box domain protein OS=Leishmania infantum GN=LINJ_29_0810 PE=4 SV=1 - [A4I4D1_LEIIN]	12.6459	6.99	1	3	3	5	catalytic activity		metabolic process	Pf04564; Pf11789	601	66.7266	5.65576	0.0449596
A4HU23	Putative uncharacterized protein OS=Leishmania infantum GN=LINJ_09_1070 PE=4 SV=1 - [A4HU23_LEIIN]	10.46	10.08	1	3	3	4		membrane			615	67.2091	5.50342	0.0446368
A4I5E2	Putative RNA-binding protein OS=Leishmania infantum GN=LINJ_30_1170 PE=4 SV=1 - [A4I5E2_LEIIN]	9.78012	5.65	1	3	3	4	nucleotide binding			Pf00076	619	67.3923	6.18896	0.0445154
A4I1B7	Putative uncharacterized protein PP2C OS=Leishmania infantum GN=PP2C PE=3 SV=1 - [A4I1B7_LEIIN]	5.48877	8.62	1	2	2	2	catalytic activity; metal ion binding		metabolic process	Pf00481	406	45.1107	4.84326	0.0443354
A4I608	Putative glutamyl-tRNA synthetase OS=Leishmania infantum GN=LINJ_30_3290 PE=3 SV=1 - [A4I608_LEIIN]	7.08103	5.89	1	3	3	3	catalytic activity; nucleotide binding	cytoplasm	metabolic process	Pf00749; Pf03950	594	67.9216	8.20654	0.0441686
E9AGB0	Putative proteasome regulatory ATPase subunittcc1l8.3 OS=Leishmania infantum GN=LINJ.12.0190 PE=3 SV=1 - [E9AGB0_LEIIN]	9.04577	7.54	1	2	2	3	catalytic activity; nucleotide binding	cytoplasm; proteasome	metabolic process	Pf00004; Pf00006; Pf01078; Pf05673; Pf06068; Pf07724; Pf07726; Pf07728	411	45.834	8.32373	0.0436358
A4I904	Cysteine conjugate beta-lyase,aminotransferase-like protein OS=Leishmania infantum GN=LINJ_33_1410 PE=4 SV=1 - [A4I904_LEIIN]	4.78316	4.83	1	2	2	2	catalytic activity		metabolic process	Pf00155; Pf00266; Pf01041; Pf01053	414	46.1403	6.17627	0.043346
A4I8A3	Putative proteasome regulatory non-ATP-ase subunit OS=Leishmania infantum GN=LINJ_32_2960 PE=4 SV=1 - [A4I8A3_LEIIN]	3.84755	4.9	1	2	2	2	protein binding	proteasome		Pf01399; Pf10602	408	46.3245	5.41455	0.0431737
A4HYC1	Putative phenylalanyl-tRNA synthetase OS=Leishmania infantum GN=LINJ_19_1010 PE=4 SV=1 - [A4HYC1_LEIIN]	6.36294	4.58	1	3	3	3	catalytic activity; metal ion binding; nucleotide binding; RNA binding	cytoplasm	metabolic process	Pf03483; Pf03484	633	70.4572	5.75732	0.042579
A4I0C0	Putative 3-ketoacyl-CoA thiolase (Erg10) OS=Leishmania infantum GN=LINJ_23_0860 PE=3 SV=1 - [A4I0C0_LEIIN]	14.1785	6.8	1	2	2	6	catalytic activity		metabolic process	Pf00108; Pf00109; Pf02803	441	47.3067	7.69385	0.0422773
E9AGZ1	Putative GMP synthase (Putative glutamine amidotransferase) OS=Leishmania infantum GN=LINJ_22_0013 PE=4 SV=1 - [E9AGZ1_LEIIN]	8.13374	7.01	1	3	3	3	catalytic activity; nucleotide binding	cytoplasm	metabolic process	Pf00117; Pf00958; Pf01171; Pf02540; Pf03054; Pf06508; Pf07685; Pf07722	656	71.3697	5.93506	0.0420346
A4I5G9	Putative N-acyl-L-amino acid amidohydrolase OS=Leishmania infantum GN=LINJ_30_1440 PE=4 SV=1 - [A4I5G9_LEIIN]	5.19944	9.98	1	2	2	2	catalytic activity		metabolic process	Pf01546; Pf07687	441	47.7611	6.7124	0.0418751
A4HXG5	Putative META domain containing protein OS=Leishmania infantum GN=META2 PE=4 SV=1 - [A4HXG5_LEIIN]	4.28448	4.73	1	2	2	2				Pf03724; Pf09149	444	48.3418	5.08447	0.0413721
A4ICH2	Putative dihydrolipoamide acetyltransferase OS=Leishmania infantum GN=LINJ_36_2790 PE=3 SV=1 - [A4ICH2_LEIIN]	5.9561	11.88	1	2	2	2	catalytic activity		metabolic process	Pf00198; Pf00364	463	48.5912	7.41553	0.0411597
A4I9G2	Putative beta prime cop protein OS=Leishmania infantum GN=LINJ_33_3360 PE=4 SV=1 - [A4I9G2_LEIIN]	9.19717	5.43	1	4	4	4	protein binding; structural molecule activity	cytoplasm; membrane	transport	Pf00400; Pf04053	884	97.6133	5.18604	0.040978
A4I7B5	Phosphoglycan beta 1,3 galactosyltransferase 5 OS=Leishmania infantum GN=SCG5 PE=3 SV=1 - [A4I7B5_LEIIN]	17.9876	7.43	1	5	5	6	catalytic activity; metal ion binding		metabolic process	Pf00675; Pf05193	1130	123.735	5.14795	0.0404088
A4I8P2	Thiol-dependent reductase 1 OS=Leishmania infantum GN=TDR1 PE=1 SV=1 - [A4I8P2_LEIIN]	4.85039	5.11	1	2	2	2	catalytic activity; protein binding		cellular homeostasis; regulation of biological process	Pf00462; Pf02798	450	49.895	6.90283	0.0400841
A4HW83	Putative tyrosyl-tRNA synthetase OS=Leishmania infantum GN=LINJ_14_1460 PE=4 SV=1 - [A4HW83_LEIIN]	7.15332	4.84	1	3	3	3	catalytic activity; nucleotide binding	cytoplasm	metabolic process	Pf00579	682	74.8903	6.04932	0.0400586
A4HXQ4	Putative uncharacterized protein OS=Leishmania infantum GN=LINJ_18_0280 PE=4 SV=1 - [A4HXQ4_LEIIN]	8.73239	6.25	1	3	3	3		membrane			704	75.8774	7.95752	0.0395375
A4HRH5	Putative long-chain-fatty-acid-CoA ligase OS=Leishmania infantum GN=LINJ_01_0540 PE=4 SV=1 - [A4HRH5_LEIIN]	8.69178	6.57	1	3	3	3	catalytic activity		metabolic process	Pf00501; Pf05538	715	77.7197	6.56592	0.0386003
A4ICB5	Putative prolyl oligopeptidase (Putative serine peptidase clan sc, family s9a) OS=Leishmania infantum GN=LINJ_36_7060 PE=4 SV=1 - [A4ICB5_LEIIN]	11.126	8.75	1	3	3	3	catalytic activity		metabolic process	Pf00326; Pf02897	697	78.087	6.07471	0.0384187
A4HSF7	Trypanothione reductase OS=Leishmania infantum GN=TRYR PE=1 SV=1 - [A4HSF7_LEIIN]	9.21843	5.09	1	2	2	3	catalytic activity; nucleotide binding	cytoplasm	cellular homeostasis; metabolic process; regulation of biological process	Pf00070; Pf02852; Pf07992	491	52.9923	6.25244	0.0377413
A4I1K0	Putative uncharacterized protein OS=Leishmania infantum GN=LINJ_25_1600 PE=4 SV=1 - [A4I1K0_LEIIN]	9.78656	7.1	1	3	3	4		membrane		Pf09818	746	80.2204	7.47412	0.037397
A4IA37	Putative ATP-dependent DNA helicase (Putative ruvb dna helicase-like protein) OS=Leishmania infantum GN=LINJ_34_2440 PE=4 SV=1 - [A4IA37_LEIIN]	3.9643	4.55	1	2	2	2	catalytic activity; nucleotide binding		metabolic process	Pf00004; Pf01078; Pf03796; Pf06068	483	53.5205	5.35107	0.0373688
A4HY22	Putative P-type H+-ATPase OS=Leishmania infantum GN=H1A-1 PE=3 SV=1 - [A4HY22_LEIIN]	10.098	4.72	2	4	4	4	catalytic activity; metal ion binding; nucleotide binding; transporter activity	membrane	metabolic process; transport	Pf00122; Pf00690; Pf00702; Pf12710	974	107.329	5.63037	0.0372687
A4IAE1	Serine palmitoyltransferase-like protein OS=Leishmania infantum GN=LINJ_34_3530 PE=4 SV=1 - [A4IAE1_LEIIN]	10.9508	7.79	1	2	2	3	catalytic activity		metabolic process	Pf00155	488	53.8665	6.48096	0.0371288
A4HZ77	Putative proteasome regulatory non-ATP-ase subunit 5 (19s proteasome regulatory subunit) OS=Leishmania infantum GN=LINJ_21_0840 PE=4 SV=1 - [A4HZ77_LEIIN]	8.68113	4.85	1	2	2	3	protein binding	proteasome		Pf01399	474	54.256	6.32861	0.0368623
A4IDD3	Putative clathrin heavy chain OS=Leishmania infantum GN=LINJ_36_1700 PE=4 SV=1 - [A4IDD3_LEIIN]	18.0471	4.84	1	7	7	7	protein binding; structural molecule activity	cytoplasm; Golgi; membrane	cell communication; regulation of biological process; response to stimulus; transport	Pf00637; Pf00836	1693	190.978	6.15088	0.0366535
E9AGF0	Alanine aminotransferase OS=Leishmania infantum GN=ALAT PE=4 SV=1 - [E9AGF0_LEIIN]	7.59289	5.84	1	2	2	3	catalytic activity		metabolic process	Pf00155	497	54.8427	6.37939	0.0364679
A4I5Z4	Putative valyl-tRNA synthetase OS=Leishmania infantum GN=LINJ_30_3170 PE=3 SV=1 - [A4I5Z4_LEIIN]	10.7551	6.31	1	4	4	4	catalytic activity; nucleotide binding	cytoplasm	metabolic process; regulation of biological process	Pf00133; Pf01921; Pf08264; Pf09334; Pf10458	967	109.748	6.78564	0.0364472
A4HTZ8	Oligopeptidase b;with=GeneDB:LmjF09.0770 OS=Leishmania infantum GN=OPB PE=4 SV=1 - [A4HTZ8_LEIIN]	7.72847	6.84	1	3	3	4	catalytic activity		metabolic process	Pf00326; Pf02897	731	83.018	6.16357	0.0361367
E9AGK2	Putative chaperonin TCP20 OS=Leishmania infantum GN=LINJ_13_1400 PE=3 SV=1 - [E9AGK2_LEIIN]	8.89349	5.39	1	2	2	3	nucleotide binding; protein binding	cytoplasm	metabolic process	Pf00118	538	58.8156	7.09326	0.0340046
E9AGB4	Putative cysteinyl-tRNA synthetase OS=Leishmania infantum GN=LINJ.12.0230 PE=3 SV=1 - [E9AGB4_LEIIN]	6.51331	4.46	1	3	3	3	catalytic activity; metal ion binding; nucleotide binding	cytoplasm	metabolic process	Pf01406; Pf09334	784	88.3576	5.96045	0.0339529
A4I2C4	Putative uncharacterized protein OS=Leishmania infantum GN=LINJ_26_1960 PE=4 SV=1 - [A4I2C4_LEIIN]	12.4173	7.72	1	3	3	4					803	88.9642	5.09717	0.0337214
E9AGX7	T-complex protein 1 subunit delta OS=Leishmania infantum GN=LINJ_21_1330 PE=3 SV=1 - [E9AGX7_LEIIN]	4.30591	4.54	1	2	2	2	nucleotide binding; protein binding	cytoplasm	metabolic process	Pf00118	551	59.612	7.09326	0.0335503
A4I5Y5	Eukaryotic translation initiation factor 3 subunit 7-like protein OS=Leishmania infantum GN=LINJ_30_3080 PE=4 SV=1 - [A4I5Y5_LEIIN]	10.9154	4.33	1	2	2	4	RNA binding		metabolic process	Pf05091	531	60.5177	5.24951	0.0330482
E9AH43	Putative fumarate hydratase OS=Leishmania infantum GN=LINJ_24_0310 PE=4 SV=1 - [E9AH43_LEIIN]	8.61401	6.92	1	2	2	3	catalytic activity		metabolic process	Pf05681; Pf05683	549	60.7708	7.6792	0.0329105
A4HV22	Putative uncharacterized protein (Fragment) OS=Leishmania infantum GN=LINJ_11_1140 PE=4 SV=2 - [A4HV22_LEIIN]	4.57224	4.67	1	2	2	2	protein binding			Pf00400	578	61.9398	6.04932	0.0322894
A4HUF8	GP63, leishmanolysin OS=Leishmania infantum GN=GP63-1 PE=4 SV=2 - [A4HUF8_LEIIN]	9.1932	3.17	2	2	2	4	catalytic activity; metal ion binding	membrane	metabolic process	Pf01457	599	63.7716	7.21045	0.0313619
A4I226	Putative uncharacterized protein OS=Leishmania infantum GN=LINJ_26_0940 PE=4 SV=1 - [A4I226_LEIIN]	5.48186	3.91	1	2	2	2		membrane		Pf04981	563	64.0264	5.45264	0.0312371
A4IAK2	Putative coatomer alpha subunit OS=Leishmania infantum GN=LINJ_34_4140 PE=4 SV=1 - [A4IAK2_LEIIN]	8.98287	4.52	1	4	4	5	protein binding; structural molecule activity	cytoplasm; Golgi; membrane	transport	Pf00400; Pf04053; Pf06957	1196	132.551	7.51807	0.0301771
A4I507	Alkyldihydroxyacetonephosphate synthase OS=Leishmania infantum GN=ADS1 PE=4 SV=1 - [A4I507_LEIIN]	6.6815	5.48	1	2	2	2	catalytic activity		metabolic process	Pf01565; Pf02913	621	69.373	8.11865	0.0288297
A4ID50	Putative 2-oxoglutarate dehydrogenase E1 component OS=Leishmania infantum GN=LINJ_36_3630 PE=4 SV=1 - [A4ID50_LEIIN]	13.2017	8	1	3	3	6	catalytic activity		metabolic process	Pf00676; Pf02779	1012	114.651	6.69775	0.0261663
A4HXU2	Putative uncharacterized protein OS=Leishmania infantum GN=LINJ_18_0670 PE=4 SV=1 - [A4HXU2_LEIIN]	10.2425	4.92	1	2	2	3					711	77.1862	4.57666	0.0259114
A4HRT4	Putative long chain fatty Acyl CoA synthetase OS=Leishmania infantum GN=LINJ_03_0220 PE=4 SV=1 - [A4HRT4_LEIIN]	4.06076	2.98	1	2	2	2	catalytic activity		metabolic process	Pf00501	704	78.8546	7.76709	0.0253631
A4I695	Putative 5-methyltetrahydropteroyltriglutamate-homocystein e S-methyltransferase OS=Leishmania infantum GN=LINJ_31_0010 PE=3 SV=1 - [A4I695_LEIIN]	4.32807	4.29	1	2	2	2	catalytic activity; metal ion binding		metabolic process	Pf01717; Pf08267	770	85.8754	6.46826	0.0232895
A4IAJ9	Putative uncharacterized protein OS=Leishmania infantum GN=LINJ_34_4250 PE=4 SV=1 - [A4IAJ9_LEIIN]	4.91649	3.5	1	2	2	2		membrane		Pf00027	801	89.1627	6.93213	0.0224309
A4HRR6	ATP-dependent Clp protease subunit, heat shock protein 78 (HSP78) (Putative putative serine peptidase) OS=Leishmania infantum GN=LINJ_02_0680 PE=4 SV=1 - [A4HRR6_LEIIN]	5.02341	3.06	1	2	2	2	catalytic activity; nucleotide binding		metabolic process; response to stimulus	Pf00004; Pf00177; Pf07724; Pf07728; Pf10431	817	90.7685	7.06396	0.0220341
A4I9B4	Putative translation initiation factor IF-2 OS=Leishmania infantum GN=LINJ_33_2880 PE=4 SV=1 - [A4I9B4_LEIIN]	5.00966	3.79	1	2	2	2	catalytic activity; nucleotide binding; RNA binding		metabolic process	Pf00009; Pf01926; Pf03029; Pf11987	817	92.6433	6.45557	0.0215882
A4I4T3	Putative aminopeptidase (Metallo-peptidase, clan ma(E), family m1) OS=Leishmania infantum GN=LINJ_29_2350 PE=4 SV=1 - [A4I4T3_LEIIN]	4.05371	2.19	1	2	2	2	catalytic activity; metal ion binding		metabolic process	Pf01433	868	96.2361	6.12549	0.0207822
A4I013	Putative alanyl-tRNA synthetase OS=Leishmania infantum GN=LINJ_22_1390 PE=3 SV=1 - [A4I013_LEIIN]	8.32073	2.49	1	2	2	3	catalytic activity; nucleotide binding	cytoplasm	metabolic process	Pf01411; Pf07973	962	105.914	5.79541	0.0188833
A4I2P6	Putative 2-oxoglutarate dehydrogenase subunit OS=Leishmania infantum GN=LINJ_27_0740 PE=4 SV=2 - [A4I2P6_LEIIN]	4.1881	3.48	1	2	2	2	catalytic activity		metabolic process	Pf00676; Pf02779	1006	112.833	7.1958	0.0177253
A4I0A5	Putative ubiquitin-activating enzyme e1 OS=Leishmania infantum GN=LINJ_23_0710 PE=3 SV=1 - [A4I0A5_LEIIN]	4.66593	2.49	1	2	2	2	catalytic activity; nucleotide binding		metabolic process	Pf00899; Pf02134; Pf09358; Pf10585	1044	115.029	6.1001	0.0173869
A4HUW9	Putative uncharacterized protein OS=Leishmania infantum GN=LINJ_11_0590 PE=4 SV=2 - [A4HUW9_LEIIN]	4.01526	2.83	1	2	2	2	catalytic activity		metabolic process	Pf03291; Pf08241; Pf08242; Pf12847	1060	117.743	5.98584	0.0169862
A4I009	Putative ATP-dependent DEAD/H RNA helicase OS=Leishmania infantum GN=LINJ_22_1350 PE=4 SV=1 - [A4I009_LEIIN]	5.44051	3.31	1	2	2	2	catalytic activity; nucleotide binding			Pf00270; Pf00271; Pf04408	1087	119.66	6.65381	0.0167141
A4HZ81	Putative uncharacterized protein OS=Leishmania infantum GN=LINJ_21_0880 PE=4 SV=1 - [A4HZ81_LEIIN]	5.88254	1.55	1	2	2	2		membrane		Pf04054; Pf12842	2253	248.89	7.37158	0.00803567
A4HXV6	Putative uncharacterized protein OS=Leishmania infantum GN=LINJ_18_0820 PE=4 SV=1 - [A4HXV6_LEIIN]	5.10799	1.13	1	2	2	2					2661	289.58	6.60986	0.00690655

## Sheet: 2. pro-cyto-1722
Accession	Description	Score	Coverage	# Proteins	# Unique Peptides	# Peptides	# PSMs	Molecular Function	Cellular Component	Biological Process	Pfam IDs	# AAs	MW [kDa]	calc. pI	Pep/MW
A4IA34	Putative uncharacterized protein OS=Leishmania infantum GN=LINJ_34_2410 PE=4 SV=1 - [A4IA34_LEIIN]	127.355	56.06	1	11	11	52				Pf01918	198	21.9791	9.56885	0.500474
A4HZB1	Putative hexokinase OS=Leishmania infantum GN=LINJ_21_0300 PE=3 SV=1 - [A4HZB1_LEIIN]	42.7203	41.83	2	13	13	16	catalytic activity; nucleotide binding		metabolic process	Pf00349; Pf03727	471	51.7295	8.57275	0.251307
A4HVG8	Putative uncharacterized protein OS=Leishmania infantum GN=LINJ_13_0270 PE=4 SV=1 - [A4HVG8_LEIIN]	11.3825	21.49	1	2	2	4				Pf01918	121	13.3978	5.18604	0.149279
A4ID50	Putative 2-oxoglutarate dehydrogenase E1 component OS=Leishmania infantum GN=LINJ_36_3630 PE=4 SV=1 - [A4ID50_LEIIN]	61.6345	22.92	1	15	15	21	catalytic activity		metabolic process	Pf00676; Pf02779	1012	114.651	6.69775	0.130831
A4ID08	Putative eukaryotic translation initiation factor 3 subunit OS=Leishmania infantum GN=LINJ_36_4070 PE=4 SV=1 - [A4ID08_LEIIN]	14.9285	17.42	1	5	5	6	protein binding; RNA binding		metabolic process	Pf00400	356	38.5289	5.49072	0.129773
A4ID74	40S ribosomal protein S24 OS=Leishmania infantum GN=S24E-1 PE=3 SV=1 - [A4ID74_LEIIN]	5.02038	20.44	1	2	2	2	nucleotide binding; structural molecule activity	cytoplasm; ribosome	metabolic process	Pf01282	137	15.7598	11.063	0.126905
A4HXF5	Inosine-5'-monophosphate dehydrogenase OS=Leishmania infantum GN=LINJ_17_0870 PE=3 SV=1 - [A4HXF5_LEIIN]	23.9231	14.84	1	6	6	9	catalytic activity; metal ion binding; protein binding		metabolic process	Pf00478; Pf00571; Pf00977; Pf01070; Pf01212; Pf01645; Pf03060	492	51.9784	8.52881	0.115433
A4HU34	Mitochondrial RNA binding protein 2 (Mrp2, gbp25) OS=Leishmania infantum GN=LINJ_09_1180 PE=4 SV=1 - [A4HU34_LEIIN]	9.41602	14.46	1	3	3	4	DNA binding		metabolic process; regulation of biological process	Pf09387	242	26.9475	9.51025	0.111327
A4I1G0	ATPase beta subunit, putative (Fragment) OS=Leishmania infantum GN=LinJ_25_2580 PE=3 SV=2 - [A4I1G0_LEIIN]	9.54199	14.55	2	3	3	4	catalytic activity; nucleotide binding; transporter activity	membrane	metabolic process; transport	Pf00006; Pf02874	268	28.3229	9.01221	0.105921
A4HY10	Putative 60S ribosomal protein L34 OS=Leishmania infantum GN=LINJ_18_1380 PE=4 SV=1 - [A4HY10_LEIIN]	4.38439	11.9	1	2	2	2	structural molecule activity	cytoplasm; ribosome	metabolic process	Pf01199	168	19.2378	11.7808	0.103962
E9AHW1	Putative RNA-binding protein OS=Leishmania infantum GN=LINJ_35_2240 PE=4 SV=1 - [E9AHW1_LEIIN]	11.6049	17.15	1	3	3	4	nucleotide binding			Pf00076	274	30.2389	8.1333	0.0992101
A4HVQ0	Putative 40S ribosomal protein S4 OS=Leishmania infantum GN=LINJ_13_1120 PE=4 SV=1 - [A4HVQ0_LEIIN]	8.27261	12.09	2	3	3	3	RNA binding; structural molecule activity	cytoplasm; ribosome	metabolic process	Pf00900; Pf08071	273	30.6307	10.2866	0.0979411
A4I4G7	Putative ribosomal protein L1a OS=Leishmania infantum GN=LINJ_29_1160 PE=4 SV=2 - [A4I4G7_LEIIN]	10.2214	16.35	2	4	4	4	structural molecule activity	cytoplasm; ribosome	metabolic process	Pf00573	373	41.124	11.605	0.0972668
A4ICW2	EIF3-interacting protein-like protein OS=Leishmania infantum GN=LINJ_36_0270 PE=4 SV=1 - [A4ICW2_LEIIN]	16.2678	15.81	1	6	6	6		membrane		Pf10255	544	62.7114	8.48486	0.0956764
A4I8D8	Putative ribosomal protein L3 OS=Leishmania infantum GN=LINJ_32_3330 PE=3 SV=1 - [A4I8D8_LEIIN]	17.6645	15.99	1	4	4	7	structural molecule activity	cytoplasm; ribosome	metabolic process	Pf00297	419	47.5358	11.0483	0.0841472
A4HXK6	Putative translation initiation factor OS=Leishmania infantum GN=LINJ_17_1390 PE=4 SV=1 - [A4HXK6_LEIIN]	20.4958	12.55	1	6	6	8	protein binding; RNA binding		metabolic process	Pf08662	709	80.7601	7.91357	0.0742942
A4I3X3	Putative 2-oxoglutarate dehydrogenase, E2 component,dihydrolipoamide succinyltransferase OS=Leishmania infantum GN=LINJ_28_2600 PE=3 SV=1 - [A4I3X3_LEIIN]	16.123	11.57	1	3	3	5	catalytic activity		metabolic process	Pf00198; Pf00364	389	41.7779	8.89502	0.0718082
A4I2P6	Putative 2-oxoglutarate dehydrogenase subunit OS=Leishmania infantum GN=LINJ_27_0740 PE=4 SV=2 - [A4I2P6_LEIIN]	31.3973	10.64	1	7	7	13	catalytic activity		metabolic process	Pf00676; Pf02779	1006	112.833	7.1958	0.0620386
A4ICD8	Putative eukaryotic translation initiation factor 3 subunit 8 OS=Leishmania infantum GN=LINJ_36_7320 PE=4 SV=1 - [A4ICD8_LEIIN]	14.8227	10.4	1	5	5	5	RNA binding	cytoplasm	metabolic process	Pf05470	731	81.8096	5.98584	0.0611175
A4I481	D-lactate dehydrogenase-like protein OS=Leishmania infantum GN=LINJ_29_0290 PE=4 SV=1 - [A4I481_LEIIN]	12.3554	9.98	1	3	3	5	catalytic activity		metabolic process	Pf01565; Pf02913	491	53.319	8.54346	0.0562651
A4I309	D-lactate dehydrogenase-like protein OS=Leishmania infantum GN=LINJ_27_1940 PE=4 SV=1 - [A4I309_LEIIN]	9.21786	7.51	1	3	3	3	catalytic activity		metabolic process	Pf01565; Pf02913	493	53.7205	7.97217	0.0558446
A4I289	Trifunctional enzyme alpha subunit, mitochondrial-like protein OS=Leishmania infantum GN=LINJ_26_1530 PE=4 SV=1 - [A4I289_LEIIN]	9.02895	7.58	1	4	4	4	catalytic activity; nucleotide binding		metabolic process	Pf00378; Pf00725; Pf02737; Pf03446	726	79.2368	8.74854	0.0504816
A4IBV3	Poly(A)-binding protein 2 (Putative poly(A) binding protein) OS=Leishmania infantum GN=PABP2 PE=4 SV=1 - [A4IBV3_LEIIN]	10.4895	5.98	1	3	3	4	nucleotide binding; RNA binding			Pf00076; Pf00658	585	64.604	8.98291	0.0464368
A4I5E2	Putative RNA-binding protein OS=Leishmania infantum GN=LINJ_30_1170 PE=4 SV=1 - [A4I5E2_LEIIN]	14.3862	7.27	1	3	3	5	nucleotide binding			Pf00076	619	67.3923	6.18896	0.0445154
A4HRY4	Putative elongation initiation factor 2 alpha subunit OS=Leishmania infantum GN=LINJ_03_0960 PE=4 SV=1 - [A4HRY4_LEIIN]	6.53848	7.75	1	2	2	2	RNA binding	cytoplasm	metabolic process	Pf00575; Pf07541	413	46.5757	5.85889	0.0429409
E9AHQ2	Succinyl-CoA:3-ketoacid-coenzyme A transferase OS=Leishmania infantum GN=LINJ_33_2470 PE=3 SV=1 - [E9AHQ2_LEIIN]	6.53318	5.11	1	2	2	3	catalytic activity	cytoplasm; mitochondrion	metabolic process	Pf01144	489	52.5958	8.104	0.0380258
A4I7G5	Putative uncharacterized protein OS=Leishmania infantum GN=LINJ_32_0020 PE=4 SV=1 - [A4I7G5_LEIIN]	4.06577	4.45	1	2	2	2					494	56.3199	8.63135	0.0355115
A4HY21	Putative P-type H+-ATPase (Fragment) OS=Leishmania infantum GN=H1A-1 PE=3 SV=2 - [A4HY21_LEIIN]	5.25557	5.25	3	2	2	2	catalytic activity; metal ion binding; nucleotide binding; transporter activity	membrane	transport	Pf00122; Pf00690	514	56.404	5.42725	0.0354585
A4I0H8	Putative T-complex protein 1, gamma subunit OS=Leishmania infantum GN=LINJ_23_1460 PE=3 SV=1 - [A4I0H8_LEIIN]	4.58872	4.72	1	2	2	2	nucleotide binding; protein binding	cytoplasm	metabolic process	Pf00118	551	60.1533	6.3667	0.0332484
A4I5Y5	Eukaryotic translation initiation factor 3 subunit 7-like protein OS=Leishmania infantum GN=LINJ_30_3080 PE=4 SV=1 - [A4I5Y5_LEIIN]	8.72347	4.33	1	2	2	3	RNA binding		metabolic process	Pf05091	531	60.5177	5.24951	0.0330482
A4I649	Putative serine/threonine-protein kinase (Putative protein kinase) OS=Leishmania infantum GN=LINJ_30_3640 PE=4 SV=1 - [A4I649_LEIIN]	5.93494	4.14	1	2	2	2	catalytic activity; nucleotide binding		metabolic process	Pf00069	748	84.5248	5.021	0.0236617

## Sheet: 3. met-nuc-1722
Accession	Description	Score	Coverage	# Proteins	# Unique Peptides	# Peptides	# PSMs	Molecular Function	Cellular Component	Biological Process	Pfam IDs	# AAs	MW [kDa]	calc. pI	Pep/MW
E9AHW1	Putative RNA-binding protein OS=Leishmania infantum GN=LINJ_35_2240 PE=4 SV=1 - [E9AHW1_LEIIN]	210.544	73.72	1	15	15	101	nucleotide binding			Pf00076	274	30.2389	8.1333	0.496051
A4HWJ8	60S ribosomal protein L6 OS=Leishmania infantum GN=LINJ_15_1060 PE=3 SV=1 - [A4HWJ8_LEIIN]	83.1878	43.08	1	10	10	29	structural molecule activity	cytoplasm; ribosome	metabolic process	Pf01159	195	21.1507	10.5942	0.472798
A4I7P2	Putative RNA binding protein OS=Leishmania infantum GN=LINJ_32_0790 PE=4 SV=1 - [A4I7P2_LEIIN]	48.4509	59.15	1	10	10	15	nucleotide binding			Pf00076	235	25.1937	10.5063	0.396925
A4HZB1	Putative hexokinase OS=Leishmania infantum GN=LINJ_21_0300 PE=3 SV=1 - [A4HZB1_LEIIN]	192.044	51.59	2	17	17	76	catalytic activity; nucleotide binding		metabolic process	Pf00349; Pf03727	471	51.7295	8.57275	0.328633
A4HUB4	Putative ribosomal protein l35a OS=Leishmania infantum GN=LINJ_10_0050 PE=4 SV=1 - [A4HUB4_LEIIN]	34.2613	27.78	1	5	5	15	structural molecule activity	cytoplasm; ribosome	metabolic process	Pf01247	144	16.4439	11.7661	0.304065
A4I8D8	Putative ribosomal protein L3 OS=Leishmania infantum GN=LINJ_32_3330 PE=3 SV=1 - [A4I8D8_LEIIN]	229.394	41.05	1	14	14	111	structural molecule activity	cytoplasm; ribosome	metabolic process	Pf00297	419	47.5358	11.0483	0.294515
A4I116	40S ribosomal protein S8 OS=Leishmania infantum GN=LINJ_24_2160 PE=3 SV=1 - [A4I116_LEIIN]	19.9051	28.18	1	6	6	8	structural molecule activity	cytoplasm; ribosome	metabolic process	Pf01201	220	24.9469	11.3267	0.240511
A4IA34	Putative uncharacterized protein OS=Leishmania infantum GN=LINJ_34_2410 PE=4 SV=1 - [A4IA34_LEIIN]	44.0034	30.3	1	5	5	16				Pf01918	198	21.9791	9.56885	0.227488
A4HVQ0	Putative 40S ribosomal protein S4 OS=Leishmania infantum GN=LINJ_13_1120 PE=4 SV=1 - [A4HVQ0_LEIIN]	35.5483	21.61	2	6	6	13	RNA binding; structural molecule activity	cytoplasm; ribosome	metabolic process	Pf00900; Pf08071	273	30.6307	10.2866	0.195882
A4ID74	40S ribosomal protein S24 OS=Leishmania infantum GN=S24E-1 PE=3 SV=1 - [A4ID74_LEIIN]	15.3065	21.17	1	3	3	6	nucleotide binding; structural molecule activity	cytoplasm; ribosome	metabolic process	Pf01282	137	15.7598	11.063	0.190357
A4HY08	Putative pyruvate dehydrogenase E1 component alpha subunit OS=Leishmania infantum GN=LINJ_18_1360 PE=4 SV=1 - [A4HY08_LEIIN]	27.8602	24.87	1	8	8	11	catalytic activity		metabolic process	Pf00676	378	42.6918	8.17725	0.18739
A4HT77	Putative 60S ribosomal protein L7a OS=Leishmania infantum GN=LINJ_07_0560 PE=4 SV=1 - [A4HT77_LEIIN]	40.034	26.13	2	7	7	14		cytoplasm; ribosome		Pf01248	333	37.3641	10.5796	0.187345
A4I114	Putative 60S ribosomal protein L26 OS=Leishmania infantum GN=LINJ_24_2140 PE=4 SV=1 - [A4I114_LEIIN]	13.4504	20.28	1	3	3	6	structural molecule activity	cytoplasm; ribosome	metabolic process	Pf00467	143	16.1658	10.814	0.185577
A4HSB4	Putative fructose-1,6-bisphosphatase, cytosolic OS=Leishmania infantum GN=LINJ_04_1170 PE=3 SV=1 - [A4HSB4_LEIIN]	34.2174	26.5	1	7	7	14	catalytic activity; metal ion binding	cytoplasm	metabolic process	Pf00316	351	38.8317	8.80713	0.180265
A4ICH2	Putative dihydrolipoamide acetyltransferase OS=Leishmania infantum GN=LINJ_36_2790 PE=3 SV=1 - [A4ICH2_LEIIN]	42.4681	30.89	1	8	8	15	catalytic activity		metabolic process	Pf00198; Pf00364	463	48.5912	7.41553	0.164639
A4HSE7	Putative uncharacterized protein OS=Leishmania infantum GN=LINJ_05_0280 PE=4 SV=1 - [A4HSE7_LEIIN]	13.1524	19.2	1	4	4	5	catalytic activity			Pf04387	224	25.0382	9.62744	0.159756
A4I1L9	Putative pyruvate dehydrogenase E1 beta subunit OS=Leishmania infantum GN=LINJ_25_1790 PE=4 SV=1 - [A4I1L9_LEIIN]	32.153	22.86	1	6	6	12	catalytic activity		metabolic process	Pf02779; Pf02780	350	37.8209	5.92236	0.158642
A4I628	Putative PAS-domain containing phosphoglycerate kinase OS=Leishmania infantum GN=LINJ_30_3430 PE=3 SV=1 - [A4I628_LEIIN]	35.687	19.54	1	9	9	15	catalytic activity; nucleotide binding; signal transducer activity	cytoplasm	cell communication; metabolic process; regulation of biological process; response to stimulus	Pf00162; Pf00989; Pf08448	527	57.5701	8.19189	0.156331
A4HVG8	Putative uncharacterized protein OS=Leishmania infantum GN=LINJ_13_0270 PE=4 SV=1 - [A4HVG8_LEIIN]	5.77746	21.49	1	2	2	2				Pf01918	121	13.3978	5.18604	0.149279
A4I4G7	Putative ribosomal protein L1a OS=Leishmania infantum GN=LINJ_29_1160 PE=4 SV=2 - [A4I4G7_LEIIN]	37.3663	25.74	2	6	6	16	structural molecule activity	cytoplasm; ribosome	metabolic process	Pf00573	373	41.124	11.605	0.1459
A4HST3	Putative 60S ribosomal protein L19 OS=Leishmania infantum GN=LINJ_06_0430 PE=4 SV=1 - [A4HST3_LEIIN]	13.4491	17.65	2	4	4	8	structural molecule activity	cytoplasm; ribosome	metabolic process	Pf01280	238	27.4584	11.4146	0.145675
A4HV12	Putative uncharacterized protein OS=Leishmania infantum GN=LINJ_11_1030 PE=4 SV=1 - [A4HV12_LEIIN]	13.1103	22.39	1	4	4	6			metabolic process		268	27.6892	8.77783	0.144461
A4I7Q4	60S ribosomal protein L18a OS=Leishmania infantum GN=LINJ_32_0930 PE=3 SV=1 - [A4I7Q4_LEIIN]	10.6107	18.99	1	3	3	4	structural molecule activity	cytoplasm; ribosome	metabolic process	Pf01775	179	20.7761	10.3013	0.144396
E9AHH0	Putative heat-shock protein hsp70 (Fragment) OS=Leishmania infantum GN=LINJ_28_2950 PE=3 SV=1 - [E9AHH0_LEIIN]	47.2489	18.52	4	9	9	19	nucleotide binding		cell organization and biogenesis	Pf00012; Pf06723	621	68.301	6.90283	0.13177
A4HZI2	Putative centromere/microtubule binding protein cbf5 OS=Leishmania infantum GN=LINJ_21_2130 PE=4 SV=1 - [A4HZI2_LEIIN]	20.2365	17.91	1	6	6	10	catalytic activity; RNA binding		metabolic process	Pf01472; Pf01509; Pf08068	430	48.538	9.08545	0.123615
Q9N9V8	Ribosomal protein L15 OS=Leishmania infantum GN=rpl15 PE=2 SV=1 - [Q9N9V8_LEIIN]	16.9941	17.65	1	3	3	6	structural molecule activity	cytoplasm; ribosome	metabolic process	Pf00827	204	24.4203	11.8833	0.122849
A4HYZ5	Putative 40S ribosomal protein S11 OS=Leishmania infantum GN=LINJ_20_1620 PE=3 SV=1 - [A4HYZ5_LEIIN]	6.52529	13.48	1	2	2	3	structural molecule activity	cytoplasm; ribosome	metabolic process	Pf00366	141	16.3019	10.8872	0.122685
A4HXT8	Putative 60S ribosomal protein L10a OS=Leishmania infantum GN=RPL10a PE=4 SV=1 - [A4HXT8_LEIIN]	15.363	15.89	1	3	3	6	RNA binding; structural molecule activity	cytoplasm; ribosome	metabolic process	Pf00687	214	24.4979	9.5542	0.122459
A4I481	D-lactate dehydrogenase-like protein OS=Leishmania infantum GN=LINJ_29_0290 PE=4 SV=1 - [A4I481_LEIIN]	23.1679	15.27	1	6	6	12	catalytic activity		metabolic process	Pf01565; Pf02913	491	53.319	8.54346	0.11253
A4HY22	Putative P-type H+-ATPase OS=Leishmania infantum GN=H1A-1 PE=3 SV=1 - [A4HY22_LEIIN]	51.9874	14.78	2	12	12	24	catalytic activity; metal ion binding; nucleotide binding; transporter activity	membrane	metabolic process; transport	Pf00122; Pf00690; Pf00702; Pf12710	974	107.329	5.63037	0.111806
A4IAD2	Putative 60S ribosomal protein L21 OS=Leishmania infantum GN=LINJ_34_3440 PE=4 SV=1 - [A4IAD2_LEIIN]	7.48372	15.09	1	2	2	3	structural molecule activity	cytoplasm; ribosome	metabolic process	Pf01157	159	18.0077	10.5503	0.111063
A4HZF7	Putative uncharacterized protein OS=Leishmania infantum GN=LINJ_21_1830 PE=4 SV=1 - [A4HZF7_LEIIN]	13.5781	14.94	1	5	5	6		membrane			395	46.5599	6.80029	0.107389
A4I8K8	Putative 60S ribosomal protein L2 OS=Leishmania infantum GN=LINJ_32_4050 PE=4 SV=1 - [A4I8K8_LEIIN]	17.4959	18.46	1	3	3	7	structural molecule activity	cytoplasm; ribosome	metabolic process	Pf00181; Pf03947	260	28.2549	10.6968	0.106176
A4I507	Alkyldihydroxyacetonephosphate synthase OS=Leishmania infantum GN=ADS1 PE=4 SV=1 - [A4I507_LEIIN]	25.0162	18.04	1	7	7	10	catalytic activity		metabolic process	Pf01565; Pf02913	621	69.373	8.11865	0.100904
A4I2Y0	Putative RNA-binding protein OS=Leishmania infantum GN=LINJ_27_2020 PE=4 SV=1 - [A4I2Y0_LEIIN]	24.1536	14.7	1	5	5	9	metal ion binding; nucleotide binding			Pf00076	449	49.6812	11.0923	0.100642
E9AGQ3	Putative elongation factor Tu OS=Leishmania infantum GN=LINJ_18_0740 PE=4 SV=1 - [E9AGQ3_LEIIN]	18.4477	15.02	1	5	5	7	catalytic activity; nucleotide binding; RNA binding		metabolic process	Pf00009; Pf03143; Pf03144	466	51.4764	7.73779	0.0971319
A4HTP3	Putative uncharacterized protein OS=Leishmania infantum GN=LINJ_08_1010 PE=4 SV=1 - [A4HTP3_LEIIN]	14.5275	8.22	1	4	4	6					365	42.0196	7.48877	0.0951936
A4I672	Putative 60S ribosomal protein L9 OS=Leishmania infantum GN=LINJ_30_3390 PE=4 SV=2 - [A4I672_LEIIN]	4.44135	13.68	2	2	2	2	RNA binding; structural molecule activity	cytoplasm; ribosome	metabolic process	Pf00347	190	21.4556	9.86182	0.0932158
A4HS42	60S ribosomal protein L11 (L5, L16) OS=Leishmania infantum GN=RPL11 PE=3 SV=1 - [A4HS42_LEIIN]	19.0835	12.77	1	2	2	8	structural molecule activity	cytoplasm; ribosome	metabolic process	Pf00281; Pf00673	188	21.6475	9.99365	0.0923892
A4I9G9	Putative uncharacterized protein OS=Leishmania infantum GN=LINJ_34_0010 PE=4 SV=1 - [A4I9G9_LEIIN]	7.18408	12.75	1	3	3	3	catalytic activity; nucleotide binding		metabolic process	Pf00106	306	33.4594	9.14404	0.0896608
A4I1M5	Putative 3-oxo-5-alpha-steroid 4-dehydrogenase (Polyprenol reductase) OS=Leishmania infantum GN=LINJ_25_1850 PE=4 SV=1 - [A4I1M5_LEIIN]	15.9807	14.05	1	3	3	6	catalytic activity	cytoplasm; membrane	metabolic process	Pf02544	306	34.1324	9.51025	0.087893
A4I407	Activated protein kinase c receptor (LACK) OS=Leishmania infantum GN=LACK1 PE=4 SV=2 - [A4I407_LEIIN]	13.4549	14.42	2	2	3	7	catalytic activity; protein binding		metabolic process	Pf00400; Pf04762	312	34.3508	6.52197	0.0873341
A4I3V7	Putative glycosomal membrane protein OS=Leishmania infantum GN=LINJ_28_2430 PE=4 SV=1 - [A4I3V7_LEIIN]	4.90376	11.71	1	2	2	2		cytoplasm; membrane	cell organization and biogenesis	Pf05648	222	23.7588	9.83252	0.0841793
A4I4W0	Putative 60S ribosomal protein L13 OS=Leishmania infantum GN=LINJ_29_2570 PE=4 SV=1 - [A4I4W0_LEIIN]	13.3027	15	1	2	2	4	structural molecule activity	cytoplasm; ribosome	metabolic process	Pf01294	220	24.7313	10.8872	0.0808693
A4HWV2	Orotidine-5-phosphate decarboxylase/orotate phosphoribosyltransferase (Putative putative ompdcase-oprtase) OS=Leishmania infantum GN=LINJ_16_0560 PE=1 SV=1 - [A4HWV2_LEIIN]	18.0261	11.16	1	4	4	8	catalytic activity; metal ion binding		metabolic process	Pf00156; Pf00215	457	49.6782	9.0415	0.0805183
A4HVR4	Putative uncharacterized protein OS=Leishmania infantum GN=LINJ_13_1260 PE=4 SV=1 - [A4HVR4_LEIIN]	24.7329	13.38	1	7	7	10	nucleotide binding	cytoskeleton			837	90.9269	7.31299	0.0769849
A4HXF5	Inosine-5'-monophosphate dehydrogenase OS=Leishmania infantum GN=LINJ_17_0870 PE=3 SV=1 - [A4HXF5_LEIIN]	9.20084	9.76	1	4	4	4	catalytic activity; metal ion binding; protein binding		metabolic process	Pf00478; Pf00571; Pf00977; Pf01070; Pf01212; Pf01645; Pf03060	492	51.9784	8.52881	0.0769551
A4HRT4	Putative long chain fatty Acyl CoA synthetase OS=Leishmania infantum GN=LINJ_03_0220 PE=4 SV=1 - [A4HRT4_LEIIN]	25.6105	9.94	1	6	6	10	catalytic activity		metabolic process	Pf00501	704	78.8546	7.76709	0.0760894
A4HZ54	Dihydrolipoamide acetyltransferaselike protein OS=Leishmania infantum GN=LINJ_21_0610 PE=4 SV=1 - [A4HZ54_LEIIN]	10.0317	14.72	1	3	3	5	catalytic activity			Pf00364	394	40.1571	5.36377	0.0747066
A4HU34	Mitochondrial RNA binding protein 2 (Mrp2, gbp25) OS=Leishmania infantum GN=LINJ_09_1180 PE=4 SV=1 - [A4HU34_LEIIN]	4.99049	10.33	1	2	2	2	DNA binding		metabolic process; regulation of biological process	Pf09387	242	26.9475	9.51025	0.0742183
E9AGR2	Putative fibrillarin OS=Leishmania infantum GN=LINJ_19_0090 PE=3 SV=1 - [E9AGR2_LEIIN]	3.87898	7.14	1	2	2	2	catalytic activity; RNA binding	cytoplasm	metabolic process	Pf01269; Pf08704	294	30.9397	9.81787	0.0646418
A4HZ42	Putative uncharacterized protein OS=Leishmania infantum GN=LINJ_21_0490 PE=4 SV=1 - [A4HZ42_LEIIN]	10.3834	8.21	1	3	3	4					414	46.681	9.37842	0.064266
A4HY01	Putative uncharacterized protein OS=Leishmania infantum GN=LINJ_18_1280 PE=3 SV=1 - [A4HY01_LEIIN]	5.46628	7.47	1	2	2	2		membrane	transport	Pf00153	308	33.2361	9.64209	0.0601756
A4HY91	Glycosomal malate dehydrogenase OS=Leishmania infantum GN=LINJ_19_0710 PE=3 SV=1 - [A4HY91_LEIIN]	6.52282	6.52	1	2	2	3	catalytic activity; nucleotide binding		metabolic process	Pf00056; Pf02866	322	33.5534	9.12939	0.0596066
A4IB88	Putative 60S ribosomal protein L5 OS=Leishmania infantum GN=LINJ_35_1870 PE=3 SV=1 - [A4IB88_LEIIN]	7.56495	6.23	1	2	2	3	RNA binding; structural molecule activity	cytoplasm; ribosome	metabolic process	Pf00861	305	34.0063	10.0522	0.0588126
A4I3Y3	Putative acyl-CoA dehydrogenase OS=Leishmania infantum GN=LINJ_28_2700 PE=3 SV=1 - [A4I3Y3_LEIIN]	9.73856	10.17	1	4	4	4	catalytic activity		metabolic process	Pf00441; Pf02770; Pf02771; Pf08028; Pf12806	629	68.7795	8.00146	0.0581568
A4IBY3	Putative mitochondrial phosphate transporter OS=Leishmania infantum GN=LINJ_35_4500 PE=3 SV=1 - [A4IBY3_LEIIN]	4.11905	5.99	1	2	2	2		membrane	transport	Pf00153	317	34.5782	9.15869	0.05784
A4HUC9	Putative nucleolar protein OS=Leishmania infantum GN=LINJ_10_0210 PE=4 SV=1 - [A4HUC9_LEIIN]	13.8474	10.36	1	3	3	7				Pf01798; Pf08060; Pf08156	473	52.5792	8.104	0.0570568
A4I309	D-lactate dehydrogenase-like protein OS=Leishmania infantum GN=LINJ_27_1940 PE=4 SV=1 - [A4I309_LEIIN]	8.66173	7.51	1	3	3	3	catalytic activity		metabolic process	Pf01565; Pf02913	493	53.7205	7.97217	0.0558446
A4HSE3	Putative nucleolar RNA helicase II OS=Leishmania infantum GN=LINJ_05_0140 PE=4 SV=2 - [A4HSE3_LEIIN]	11.8758	6.19	1	4	4	6	catalytic activity; DNA binding; nucleotide binding; RNA binding	nucleus		Pf00270; Pf00271; Pf04851; Pf08152	678	73.7635	7.98682	0.0542274
A4HW14	Putative fatty acid elongase (Beta-ketoacyl-coa synthase) (Beta-ketoacyl-coenzyme a) OS=Leishmania infantum GN=LINJ_14_0760 PE=4 SV=1 - [A4HW14_LEIIN]	4.28047	8.98	1	2	2	2	catalytic activity	membrane		Pf01151	323	37.1559	9.0708	0.0538273
A4HWR0	Putative uncharacterized protein OS=Leishmania infantum GN=LINJ_16_0120 PE=4 SV=1 - [A4HWR0_LEIIN]	15.1204	7.63	1	5	5	7	catalytic activity			Pf01636	826	94.5936	8.51416	0.0528577
A4HUX0	Putative 3-methylcrotonoyl-CoA carboxylase beta subunit OS=Leishmania infantum GN=LINJ_11_0600 PE=4 SV=1 - [A4HUX0_LEIIN]	9.02169	7.84	1	3	3	4	catalytic activity			Pf01039	536	58.4031	8.42627	0.0513672
A4I289	Trifunctional enzyme alpha subunit, mitochondrial-like protein OS=Leishmania infantum GN=LINJ_26_1530 PE=4 SV=1 - [A4I289_LEIIN]	11.7621	7.71	1	4	4	5	catalytic activity; nucleotide binding		metabolic process	Pf00378; Pf00725; Pf02737; Pf03446	726	79.2368	8.74854	0.0504816
A4I0E4	Cytosolic leucyl aminopeptidase (Metallo-peptidase, clan mf, family m17) OS=Leishmania infantum GN=LAP PE=4 SV=1 - [A4I0E4_LEIIN]	19.6548	6.9	1	3	3	7	catalytic activity; metal ion binding	cytoplasm	metabolic process	Pf00883	565	59.9801	9.17334	0.0500166
A4HYP7	rRNA biogenesis protein-like protein OS=Leishmania infantum GN=LINJ_20_0710 PE=4 SV=1 - [A4HYP7_LEIIN]	7.87857	5.05	1	4	4	4	protein binding				733	80.6238	8.19189	0.0496131
A4I1T6	Putative pumillio protein 8 OS=Leishmania infantum GN=PUF8 PE=4 SV=1 - [A4I1T6_LEIIN]	13.4718	7.33	1	3	3	5	RNA binding				573	64.6573	9.56885	0.0463985
A4I5S4	Putative heat shock 70-related protein 1, mitochondrial OS=Leishmania infantum GN=LINJ_30_2470 PE=3 SV=1 - [A4I5S4_LEIIN]	10.9774	6.93	4	3	3	4	nucleotide binding; protein binding		cell organization and biogenesis; metabolic process; response to stimulus	Pf00012; Pf06723	635	68.8041	6.3667	0.043602
A4HYI5	Inosine-5'-monophosphate dehydrogenase OS=Leishmania infantum GN=LINJ_19_1590 PE=3 SV=1 - [A4HYI5_LEIIN]	7.53422	4.86	1	2	2	3	catalytic activity; metal ion binding; protein binding		metabolic process	Pf00478; Pf00571; Pf00977; Pf01070	514	55.5164	8.52881	0.0360254
A4HRZ6	Calcium-translocating P-type ATPase OS=Leishmania infantum GN=LINJ_04_0010 PE=3 SV=2 - [A4HRZ6_LEIIN]	8.41827	4.89	1	4	4	4	catalytic activity; metal ion binding; nucleotide binding; transporter activity	membrane	metabolic process; transport	Pf00122; Pf00689; Pf00690; Pf00702; Pf08282; Pf12710	1023	111.38	6.17627	0.0359131
E9AHL8	Acetoin dehydrogenase e3 component-like protein OS=Leishmania infantum GN=LINJ_31_2720 PE=4 SV=1 - [E9AHL8_LEIIN]	4.89787	5.32	1	2	2	2	catalytic activity	cytoplasm	cellular homeostasis; metabolic process; regulation of biological process	Pf00070; Pf02852; Pf07992	545	59.6417	8.85107	0.0335336
E9AH71	Putative uncharacterized protein OS=Leishmania infantum GN=LINJ_24_1710 PE=4 SV=1 - [E9AH71_LEIIN]	4.58379	3.97	1	2	2	2	catalytic activity; nucleotide binding		metabolic process	Pf03015; Pf07993	579	64.6686	8.85107	0.0309269
A4HYB7	4-coumarate:coa ligase-like protein OS=Leishmania infantum GN=LINJ_19_0970 PE=4 SV=1 - [A4HYB7_LEIIN]	7.35199	5.47	1	2	2	3	catalytic activity		metabolic process	Pf00501	603	66.0631	8.76318	0.0302741
A4I2R1	Putative uncharacterized protein OS=Leishmania infantum GN=LINJ_27_0970 PE=4 SV=1 - [A4I2R1_LEIIN]	8.67546	6.81	1	2	2	3					646	69.0755	7.57666	0.0289538
A4HWB0	Putative ATP-dependent RNA helicase OS=Leishmania infantum GN=LINJ_15_0130 PE=4 SV=1 - [A4HWB0_LEIIN]	3.78322	3.23	1	2	2	2	catalytic activity; nucleotide binding	nucleus		Pf00270; Pf00271; Pf06862	650	72.8619	9.53955	0.0274492
A4HZ60	Putative RNA helicase OS=Leishmania infantum GN=LINJ_21_0670 PE=4 SV=1 - [A4HZ60_LEIIN]	7.09681	3.01	1	2	2	3	catalytic activity; nucleotide binding			Pf00270; Pf00271	697	75.0512	9.15869	0.0266485
A4ID50	Putative 2-oxoglutarate dehydrogenase E1 component OS=Leishmania infantum GN=LINJ_36_3630 PE=4 SV=1 - [A4ID50_LEIIN]	8.41075	6.42	1	3	3	3	catalytic activity		metabolic process	Pf00676; Pf02779	1012	114.651	6.69775	0.0261663
A4HZ76	Putative uncharacterized protein OS=Leishmania infantum GN=LINJ_21_0830 PE=4 SV=1 - [A4HZ76_LEIIN]	3.81882	3.32	1	2	2	2		membrane			722	78.5732	7.53271	0.025454
E9AHM8	Heat shock protein 83-1 OS=Leishmania infantum GN=HSP83 PE=3 SV=1 - [E9AHM8_LEIIN]	5.21629	4.23	2	2	2	2	nucleotide binding; protein binding	cytoplasm	metabolic process; response to stimulus	Pf00183; Pf02518	686	78.7355	5.21143	0.0254015
A4IB09	Oligosaccharyl transferase-like protein OS=Leishmania infantum GN=LINJ_35_1150 PE=4 SV=1 - [A4IB09_LEIIN]	4.74981	3.19	3	2	2	2	catalytic activity	membrane	metabolic process	Pf02516	784	86.9059	8.99756	0.0230134
A4HW35	Putative immunodominant antigen (Tc40 antigen-like) OS=Leishmania infantum GN=LINJ_14_0990 PE=4 SV=1 - [A4HW35_LEIIN]	4.17319	2.9	1	2	2	2	protein binding				861	91.4126	6.0874	0.0218788
A4HT82	Putative vacuolar-type Ca2+-ATPase OS=Leishmania infantum GN=LINJ_07_0510 PE=3 SV=1 - [A4HT82_LEIIN]	4.21791	3.48	2	2	2	2	catalytic activity; metal ion binding; nucleotide binding; transporter activity	membrane	metabolic process; transport	Pf00122; Pf00689; Pf00702; Pf08282	863	95.0925	6.7124	0.0210322
A4HYI3	Choline/Carnitine o-acyltransferase-like protein OS=Leishmania infantum GN=LINJ_19_1570 PE=3 SV=1 - [A4HYI3_LEIIN]	4.20254	3.12	1	2	2	2	catalytic activity			Pf00755	865	97.0636	8.06006	0.020605
A4IB12	Putative NADH-dependent fumarate reductase OS=Leishmania infantum GN=LINJ_35_1190 PE=4 SV=1 - [A4IB12_LEIIN]	6.58005	2.01	1	2	2	3	catalytic activity		metabolic process	Pf00175; Pf00890; Pf00970; Pf01134; Pf01266; Pf01494; Pf02424; Pf03486; Pf07992; Pf08030; Pf12831	1147	123.015	8.60205	0.0162581
A4HVZ9	Putative uncharacterized protein OS=Leishmania infantum GN=LINJ_14_0580 PE=4 SV=1 - [A4HVZ9_LEIIN]	6.1539	1.96	1	2	2	3	protein binding			Pf00400; Pf04003	1174	126.863	6.07471	0.015765
A4HTD0	Putative cation-transporting ATPase OS=Leishmania infantum GN=LINJ_07_1210 PE=3 SV=1 - [A4HTD0_LEIIN]	7.27239	2.57	1	2	2	3	catalytic activity; metal ion binding; nucleotide binding; transporter activity	membrane	metabolic process; transport	Pf00122	1244	139.45	7.28369	0.0143421
A4HXW7	Putative uncharacterized protein OS=Leishmania infantum GN=LINJ_18_0940 PE=4 SV=2 - [A4HXW7_LEIIN]	6.88111	1.88	1	2	2	3				Pf03813	1277	139.538	8.20654	0.014333

## Sheet: 4. met-cyto-1722
Accession	Description	Ama-nuc-beads	Ama-cito-beads	Ama-cito-ctrl	Score	Coverage	# Proteins	# Unique Peptides	# Peptides	# PSMs	Molecular Function	Cellular Component	Biological Process	Pfam IDs	# AAs	MW [kDa]	calc. pI	Pep/MW
A4IA34	Putative uncharacterized protein OS=Leishmania infantum GN=LINJ_34_2410 PE=4 SV=1 - [A4IA34_LEIIN]	0	0	0	173.331	58.59	1	12	12	75				Pf01918	198	21.9791	9.56885	0.545972
A4HU34	Mitochondrial RNA binding protein 2 (Mrp2, gbp25) OS=Leishmania infantum GN=LINJ_09_1180 PE=4 SV=1 - [A4HU34_LEIIN]	0	0	0	113.038	36.36	1	7	7	52	DNA binding		metabolic process; regulation of biological process	Pf09387	242	26.9475	9.51025	0.259764
A4HVG8	Putative uncharacterized protein OS=Leishmania infantum GN=LINJ_13_0270 PE=4 SV=1 - [A4HVG8_LEIIN]	0	0	0	15.3301	28.1	1	3	3	8				Pf01918	121	13.3978	5.18604	0.223918
A4I2R2	Mitochondrial RNA binding protein 1 (Gbp21, mrp1) OS=Leishmania infantum GN=LINJ_27_0980 PE=4 SV=1 - [A4I2R2_LEIIN]	0	0	0	18.9239	19.66	1	4	4	11	DNA binding		metabolic process; regulation of biological process	Pf09387	234	26.6301	10.4771	0.150206
A4I3Y3	Putative acyl-CoA dehydrogenase OS=Leishmania infantum GN=LINJ_28_2700 PE=3 SV=1 - [A4I3Y3_LEIIN]	0	0	0	21.3356	18.76	1	8	8	8	catalytic activity		metabolic process	Pf00441; Pf02770; Pf02771; Pf08028; Pf12806	629	68.7795	8.00146	0.116314
A4I481	D-lactate dehydrogenase-like protein OS=Leishmania infantum GN=LINJ_29_0290 PE=4 SV=1 - [A4I481_LEIIN]	0	0	0	19.4516	16.5	1	6	6	10	catalytic activity		metabolic process	Pf01565; Pf02913	491	53.319	8.54346	0.11253
A4I7P2	Putative RNA binding protein OS=Leishmania infantum GN=LINJ_32_0790 PE=4 SV=1 - [A4I7P2_LEIIN]	0	0	0	4.71529	14.47	1	2	2	2	nucleotide binding			Pf00076	235	25.1937	10.5063	0.079385
A4HYI5	Inosine-5'-monophosphate dehydrogenase OS=Leishmania infantum GN=LINJ_19_1590 PE=3 SV=1 - [A4HYI5_LEIIN]	0	0	0	11.8437	9.53	1	4	4	5	catalytic activity; metal ion binding; protein binding		metabolic process	Pf00478; Pf00571; Pf00977; Pf01070	514	55.5164	8.52881	0.0720508
A4IBV3	Poly(A)-binding protein 2 (Putative poly(A) binding protein) OS=Leishmania infantum GN=PABP2 PE=4 SV=1 - [A4IBV3_LEIIN]	0	0	0	3.72631	2.91	1	2	2	2	nucleotide binding; RNA binding			Pf00076; Pf00658	585	64.604	8.98291	0.0309579
A4I5E2	Putative RNA-binding protein OS=Leishmania infantum GN=LINJ_30_1170 PE=4 SV=1 - [A4I5E2_LEIIN]	0	0	0	4.99889	4.04	1	2	2	2	nucleotide binding			Pf00076	619	67.3923	6.18896	0.029677
A4I5S4	Putative heat shock 70-related protein 1, mitochondrial OS=Leishmania infantum GN=LINJ_30_2470 PE=3 SV=1 - [A4I5S4_LEIIN]	0	0	0	4.00187	3.94	4	2	2	2	nucleotide binding; protein binding		cell organization and biogenesis; metabolic process; response to stimulus	Pf00012; Pf06723	635	68.8041	6.3667	0.029068

## Sheet: 5. ama-nuc-1722
Accession	Description	Score	Coverage	# Proteins	# Unique Peptides	# Peptides	# PSMs	Molecular Function	Cellular Component	Biological Process	Pfam IDs	# AAs	MW [kDa]	calc. pI	Pep/MW
A4HUB4	Putative ribosomal protein l35a OS=Leishmania infantum GN=LINJ_10_0050 PE=4 SV=1 - [A4HUB4_LEIIN]	11.0016	20.83	1	4	4	5	structural molecule activity	cytoplasm; ribosome	metabolic process	Pf01247	144	16.4439	11.7661	0.243252
A4HVG8	Putative uncharacterized protein OS=Leishmania infantum GN=LINJ_13_0270 PE=4 SV=1 - [A4HVG8_LEIIN]	13.0942	30.58	1	3	3	5				Pf01918	121	13.3978	5.18604	0.223918
Q9BJC8	Histone H2A OS=Leishmania infantum GN=H2A PE=2 SV=1 - [Q9BJC8_LEIIN]	13.957	25.76	1	3	3	6	DNA binding; protein binding	chromosome; nucleus	cell organization and biogenesis; metabolic process	Pf00125	132	13.9416	11.0923	0.215183
E9AGQ7	Histone H2B OS=Leishmania infantum GN=LINJ_19_0040 PE=3 SV=1 - [E9AGQ7_LEIIN]	20.4141	20.56	3	2	2	10	DNA binding; protein binding	chromosome; nucleus	cell organization and biogenesis; metabolic process	Pf00125	107	11.8533	11.2388	0.16873
E9AHW1	Putative RNA-binding protein OS=Leishmania infantum GN=LINJ_35_2240 PE=4 SV=1 - [E9AHW1_LEIIN]	40.7926	20.8	1	5	5	15	nucleotide binding			Pf00076	274	30.2389	8.1333	0.16535
A4HWN5	Putative ribosomal protein S6 (Nph2/rs6-like protein) OS=Leishmania infantum GN=LINJ_15_1530 PE=4 SV=1 - [A4HWN5_LEIIN]	6.58223	26.98	1	2	2	2	RNA binding	cytoplasm; nucleus; organelle lumen; ribosome		Pf01248; Pf11202	126	13.5074	7.18115	0.148067
A4IA34	Putative uncharacterized protein OS=Leishmania infantum GN=LINJ_34_2410 PE=4 SV=1 - [A4IA34_LEIIN]	24.6081	24.75	1	3	3	10				Pf01918	198	21.9791	9.56885	0.136493
A4HUC9	Putative nucleolar protein OS=Leishmania infantum GN=LINJ_10_0210 PE=4 SV=1 - [A4HUC9_LEIIN]	20.0273	19.03	1	6	6	8				Pf01798; Pf08060; Pf08156	473	52.5792	8.104	0.114114
A4I2Y0	Putative RNA-binding protein OS=Leishmania infantum GN=LINJ_27_2020 PE=4 SV=1 - [A4I2Y0_LEIIN]	24.926	10.02	1	4	4	11	metal ion binding; nucleotide binding			Pf00076	449	49.6812	11.0923	0.0805133
A4HT77	Putative 60S ribosomal protein L7a OS=Leishmania infantum GN=LINJ_07_0560 PE=4 SV=1 - [A4HT77_LEIIN]	16.7332	13.51	2	3	3	5		cytoplasm; ribosome		Pf01248	333	37.3641	10.5796	0.0802909
A4ICH2	Putative dihydrolipoamide acetyltransferase OS=Leishmania infantum GN=LINJ_36_2790 PE=3 SV=1 - [A4ICH2_LEIIN]	18.4728	14.9	1	3	3	5	catalytic activity		metabolic process	Pf00198; Pf00364	463	48.5912	7.41553	0.0617396
A4I0E4	Cytosolic leucyl aminopeptidase (Metallo-peptidase, clan mf, family m17) OS=Leishmania infantum GN=LAP PE=4 SV=1 - [A4I0E4_LEIIN]	4.35951	4.07	1	2	2	2	catalytic activity; metal ion binding	cytoplasm	metabolic process	Pf00883	565	59.9801	9.17334	0.0333444

## Sheet: 6. ama-cyto-1722
Accession	Description	Score	Coverage	# Proteins	# Unique Peptides	# Peptides	# PSMs	Molecular Function	Cellular Component	Biological Process	Pfam IDs	# AAs	MW [kDa]	calc. pI	Pep/MW
A4HWU4	Putative 60S ribosomal protein L21 OS=Leishmania infantum GN=LINJ_16_0470 PE=4 SV=1 - [A4HWU4_LEIIN]	14.7635	15.72	2	2	2	5	structural molecule activity	cytoplasm; ribosome	metabolic process	Pf01157	159	17.9797	10.5503	0.111237
