# Supplementary material for: Disclosing 3' UTR cis-elements and putative partners involved in gene expression regulation in Leishmania spp
Source: PLoS One. 2017 Aug 31;12(8):e0183401. doi: 10.1371/journal.pone.0183401 (PMC5578504; doi:10.1371/journal.pone.0183401)
Supplement: S2 Table — Proteins from the promastigote (pro), metacyclic (met) and amastigote (ama) stages were divided into nuclear (nuc) and cytoplasmic extracts (cyto). For detailed legend, see sheet 0. (XLSX) [file pone.0183401.s007.xlsx]

## Sheet: 0. Legend
	Identified proteins interacting with CICS4405. Proteins from the promastigote (pro), metacyclic (met) and amastigote (ama) stages were divided into nuclear (nuc) and cytoplasmic extracts (cyto)
Sheet 1.	Nuclear proteins from the promatigote stage recued interacting with the CICS 4405.
Sheet 2.	Cytoplasmic proteins from the promatigote stage recued interacting with the CICS 4405.
Sheet 3.	Nuclear proteins from the metacyclic stage recued interacting with the CICS 4405.
Sheet 4.	Cytoplasmic proteins from the metacyclic stage recued interacting with the CICS 4405.
Sheet 5.	Nuclear proteins from the axenic amastigote stage recued interacting with the CICS 4405.
Sheet 6.	Cytoplasmic proteins from the axenic amastigote stage recued interacting with the CICS 4405.
	The listed proteins have at least 2 peptides sequences and are not present in the controls experiments were only beads or the control RNA were used.

## Sheet: 1. pro-nuc-4405
Accession	Description	Score	Coverage	# Proteins	# Unique Peptides	# Peptides	# PSMs	Molecular Function	Cellular Component	Biological Process	Pfam IDs	# AAs	MW [kDa]	calc. pI	Pep/MW
E9AHW1	Putative RNA-binding protein OS=Leishmania infantum GN=LINJ_35_2240 PE=4 SV=1 - [E9AHW1_LEIIN]	407.705	68.25	1	15	15	228	nucleotide binding			Pf00076	274	30.2389	8.1333	0.496051
A4HTR1	Beta tubulin OS=Leishmania infantum GN=LINJ_08_1290 PE=3 SV=1 - [A4HTR1_LEIIN]	237.66	61.63	2	20	20	109	catalytic activity; nucleotide binding; structural molecule activity	cytoplasm; cytoskeleton	cell organization and biogenesis; cellular component movement; metabolic process	Pf00091; Pf03953; Pf10644	443	49.7067	4.84326	0.402361
A4IA34	Putative uncharacterized protein OS=Leishmania infantum GN=LINJ_34_2410 PE=4 SV=1 - [A4IA34_LEIIN]	47.1394	42.93	1	6	6	14				Pf01918	198	21.9791	9.56885	0.272986
A4HUC9	Putative nucleolar protein OS=Leishmania infantum GN=LINJ_10_0210 PE=4 SV=1 - [A4HUC9_LEIIN]	78.4609	39.11	1	14	14	34				Pf01798; Pf08060; Pf08156	473	52.5792	8.104	0.266265
A4HWM6	Putative nucleolar RNA binding protein OS=Leishmania infantum GN=LINJ_15_1430 PE=4 SV=1 - [A4HWM6_LEIIN]	67.3836	35.51	1	12	12	28				Pf01798; Pf08060; Pf08156	445	48.8763	9.15869	0.245518
A4I7Q4	60S ribosomal protein L18a OS=Leishmania infantum GN=LINJ_32_0930 PE=3 SV=1 - [A4I7Q4_LEIIN]	26.6759	34.08	1	5	5	10	structural molecule activity	cytoplasm; ribosome	metabolic process	Pf01775	179	20.7761	10.3013	0.240661
A4HT77	Putative 60S ribosomal protein L7a OS=Leishmania infantum GN=LINJ_07_0560 PE=4 SV=1 - [A4HT77_LEIIN]	41.0132	26.43	2	8	8	14		cytoplasm; ribosome		Pf01248	333	37.3641	10.5796	0.214109
A4I8D8	Putative ribosomal protein L3 OS=Leishmania infantum GN=LINJ_32_3330 PE=3 SV=1 - [A4I8D8_LEIIN]	149.61	31.98	1	10	10	49	structural molecule activity	cytoplasm; ribosome	metabolic process	Pf00297	419	47.5358	11.0483	0.210368
A4I7P2	Putative RNA binding protein OS=Leishmania infantum GN=LINJ_32_0790 PE=4 SV=1 - [A4I7P2_LEIIN]	20.6111	34.04	1	5	5	7	nucleotide binding			Pf00076	235	25.1937	10.5063	0.198463
A4HVQ0	Putative 40S ribosomal protein S4 OS=Leishmania infantum GN=LINJ_13_1120 PE=4 SV=1 - [A4HVQ0_LEIIN]	36.169	25.27	2	6	6	12	RNA binding; structural molecule activity	cytoplasm; ribosome	metabolic process	Pf00900; Pf08071	273	30.6307	10.2866	0.195882
A4I4G7	Putative ribosomal protein L1a OS=Leishmania infantum GN=LINJ_29_1160 PE=4 SV=2 - [A4I4G7_LEIIN]	51.9983	35.12	2	8	8	18	structural molecule activity	cytoplasm; ribosome	metabolic process	Pf00573	373	41.124	11.605	0.194534
A4I3Y3	Putative acyl-CoA dehydrogenase OS=Leishmania infantum GN=LINJ_28_2700 PE=3 SV=1 - [A4I3Y3_LEIIN]	68.0654	29.73	1	13	13	22	catalytic activity		metabolic process	Pf00441; Pf02770; Pf02771; Pf08028; Pf12806	629	68.7795	8.00146	0.18901
A4ICH2	Putative dihydrolipoamide acetyltransferase OS=Leishmania infantum GN=LINJ_36_2790 PE=3 SV=1 - [A4ICH2_LEIIN]	57.188	41.04	1	9	9	19	catalytic activity		metabolic process	Pf00198; Pf00364	463	48.5912	7.41553	0.185219
A4I1L9	Putative pyruvate dehydrogenase E1 beta subunit OS=Leishmania infantum GN=LINJ_25_1790 PE=4 SV=1 - [A4I1L9_LEIIN]	35.0081	35.14	1	7	7	11	catalytic activity		metabolic process	Pf02779; Pf02780	350	37.8209	5.92236	0.185083
A4HWV2	Orotidine-5-phosphate decarboxylase/orotate phosphoribosyltransferase (Putative putative ompdcase-oprtase) OS=Leishmania infantum GN=LINJ_16_0560 PE=1 SV=1 - [A4HWV2_LEIIN]	31.7521	26.91	1	9	9	13	catalytic activity; metal ion binding		metabolic process	Pf00156; Pf00215	457	49.6782	9.0415	0.181166
A4I2U1	60S acidic ribosomal subunit protein OS=Leishmania infantum GN=LINJ_27_1300 PE=3 SV=1 - [A4I2U1_LEIIN]	25.6457	21.36	1	6	6	9	structural molecule activity	cytoplasm; ribosome	metabolic process	Pf00466	323	34.7565	5.10986	0.172629
A4HVR4	Putative uncharacterized protein OS=Leishmania infantum GN=LINJ_13_1260 PE=4 SV=1 - [A4HVR4_LEIIN]	73.1111	33.33	1	15	15	23	nucleotide binding	cytoskeleton			837	90.9269	7.31299	0.164968
A4HZI2	Putative centromere/microtubule binding protein cbf5 OS=Leishmania infantum GN=LINJ_21_2130 PE=4 SV=1 - [A4HZI2_LEIIN]	30.4247	28.84	1	8	8	14	catalytic activity; RNA binding		metabolic process	Pf01472; Pf01509; Pf08068	430	48.538	9.08545	0.164819
A4I507	Alkyldihydroxyacetonephosphate synthase OS=Leishmania infantum GN=ADS1 PE=4 SV=1 - [A4I507_LEIIN]	73.1948	26.25	1	11	11	26	catalytic activity		metabolic process	Pf01565; Pf02913	621	69.373	8.11865	0.158563
A4I8W1	Putative uncharacterized protein OS=Leishmania infantum GN=LINJ_33_1020 PE=4 SV=1 - [A4I8W1_LEIIN]	101.999	30.81	1	10	10	44	protein binding				594	65.9885	9.49561	0.151542
A4I407	Activated protein kinase c receptor (LACK) OS=Leishmania infantum GN=LACK1 PE=4 SV=2 - [A4I407_LEIIN]	26.2988	25.96	1	4	5	11	catalytic activity; protein binding		metabolic process	Pf00400; Pf04762	312	34.3508	6.52197	0.145557
A4I8K8	Putative 60S ribosomal protein L2 OS=Leishmania infantum GN=LINJ_32_4050 PE=4 SV=1 - [A4I8K8_LEIIN]	25.3295	26.92	1	4	4	11	structural molecule activity	cytoplasm; ribosome	metabolic process	Pf00181; Pf03947	260	28.2549	10.6968	0.141568
A4HY08	Putative pyruvate dehydrogenase E1 component alpha subunit OS=Leishmania infantum GN=LINJ_18_1360 PE=4 SV=1 - [A4HY08_LEIIN]	32.7944	25.93	1	6	6	13	catalytic activity		metabolic process	Pf00676	378	42.6918	8.17725	0.140542
A4I672	Putative 60S ribosomal protein L9 OS=Leishmania infantum GN=LINJ_30_3390 PE=4 SV=2 - [A4I672_LEIIN]	9.38888	18.95	2	3	3	4	RNA binding; structural molecule activity	cytoplasm; ribosome	metabolic process	Pf00347	190	21.4556	9.86182	0.139824
A4HUV8	Putative pumillio protein 10 OS=Leishmania infantum GN=PUF10 PE=4 SV=1 - [A4HUV8_LEIIN]	45.5841	20.59	1	11	11	16	RNA binding				743	80.7074	8.1626	0.136295
A4HZ42	Putative uncharacterized protein OS=Leishmania infantum GN=LINJ_21_0490 PE=4 SV=1 - [A4HZ42_LEIIN]	36.4971	20.29	1	6	6	12					414	46.681	9.37842	0.128532
A4IAZ8	Putative casein kinase OS=Leishmania infantum GN=LINJ_35_1030 PE=3 SV=1 - [A4IAZ8_LEIIN]	24.4444	18.98	1	5	5	9	catalytic activity; nucleotide binding		metabolic process	Pf00069; Pf01636; Pf07714	353	39.755	9.24658	0.12577
Q9N9V8	Ribosomal protein L15 OS=Leishmania infantum GN=rpl15 PE=2 SV=1 - [Q9N9V8_LEIIN]	13.2728	17.65	1	3	3	5	structural molecule activity	cytoplasm; ribosome	metabolic process	Pf00827	204	24.4203	11.8833	0.122849
A4HSE3	Putative nucleolar RNA helicase II OS=Leishmania infantum GN=LINJ_05_0140 PE=4 SV=2 - [A4HSE3_LEIIN]	48.8971	23.3	1	9	9	18	catalytic activity; DNA binding; nucleotide binding; RNA binding	nucleus		Pf00270; Pf00271; Pf04851; Pf08152	678	73.7635	7.98682	0.122012
A4HUB4	Putative ribosomal protein l35a OS=Leishmania infantum GN=LINJ_10_0050 PE=4 SV=1 - [A4HUB4_LEIIN]	5.62028	14.58	1	2	2	3	structural molecule activity	cytoplasm; ribosome	metabolic process	Pf01247	144	16.4439	11.7661	0.121626
A4I628	Putative PAS-domain containing phosphoglycerate kinase OS=Leishmania infantum GN=LINJ_30_3430 PE=3 SV=1 - [A4I628_LEIIN]	18.4329	17.08	1	7	7	8	catalytic activity; nucleotide binding; signal transducer activity	cytoplasm	cell communication; metabolic process; regulation of biological process; response to stimulus	Pf00162; Pf00989; Pf08448	527	57.5701	8.19189	0.121591
A4HWB9	Putative 60S ribosomal protein L13a OS=Leishmania infantum GN=LINJ_15_0220 PE=4 SV=1 - [A4HWB9_LEIIN]	9.73651	16.67	1	3	3	4	structural molecule activity	cytoplasm; ribosome	metabolic process	Pf00572	222	25.401	10.7554	0.118105
E9AGQ3	Putative elongation factor Tu OS=Leishmania infantum GN=LINJ_18_0740 PE=4 SV=1 - [E9AGQ3_LEIIN]	26.5159	18.45	1	6	6	9	catalytic activity; nucleotide binding; RNA binding		metabolic process	Pf00009; Pf03143; Pf03144	466	51.4764	7.73779	0.116558
A4ID95	Fibrillarin OS=Leishmania infantum GN=LINJ_36_3220 PE=3 SV=1 - [A4ID95_LEIIN]	22.1358	28.63	1	3	3	6	catalytic activity; RNA binding		metabolic process	Pf01135; Pf01269	234	25.7845	9.0415	0.116349
A4I481	D-lactate dehydrogenase-like protein OS=Leishmania infantum GN=LINJ_29_0290 PE=4 SV=1 - [A4I481_LEIIN]	19.6682	17.72	1	6	6	9	catalytic activity		metabolic process	Pf01565; Pf02913	491	53.319	8.54346	0.11253
A4HU34	Mitochondrial RNA binding protein 2 (Mrp2, gbp25) OS=Leishmania infantum GN=LINJ_09_1180 PE=4 SV=1 - [A4HU34_LEIIN]	7.26384	14.88	1	3	3	3	DNA binding		metabolic process; regulation of biological process	Pf09387	242	26.9475	9.51025	0.111327
A4HWU4	Putative 60S ribosomal protein L21 OS=Leishmania infantum GN=LINJ_16_0470 PE=4 SV=1 - [A4HWU4_LEIIN]	9.59441	15.72	2	2	2	3	structural molecule activity	cytoplasm; ribosome	metabolic process	Pf01157	159	17.9797	10.5503	0.111237
A4I7G8	Putative uncharacterized protein OS=Leishmania infantum GN=LINJ_32_0050 PE=4 SV=1 - [A4I7G8_LEIIN]	8.9568	13.51	1	4	4	4	protein binding			Pf00400	333	36.3361	6.02393	0.110083
A4HST3	Putative 60S ribosomal protein L19 OS=Leishmania infantum GN=LINJ_06_0430 PE=4 SV=1 - [A4HST3_LEIIN]	17.8874	15.13	2	3	3	6	structural molecule activity	cytoplasm; ribosome	metabolic process	Pf01280	238	27.4584	11.4146	0.109256
A4IBV3	Poly(A)-binding protein 2 (Putative poly(A) binding protein) OS=Leishmania infantum GN=PABP2 PE=4 SV=1 - [A4IBV3_LEIIN]	20.9975	14.87	1	7	7	8	nucleotide binding; RNA binding			Pf00076; Pf00658	585	64.604	8.98291	0.108352
A4HZF7	Putative uncharacterized protein OS=Leishmania infantum GN=LINJ_21_1830 PE=4 SV=1 - [A4HZF7_LEIIN]	18.9311	18.48	1	5	5	7		membrane			395	46.5599	6.80029	0.107389
A4HT40	Putative uncharacterized protein OS=Leishmania infantum GN=LINJ_07_0380 PE=4 SV=1 - [A4HT40_LEIIN]	43.7404	19.06	1	7	7	14		membrane			635	67.3091	7.51807	0.103998
A4HY10	Putative 60S ribosomal protein L34 OS=Leishmania infantum GN=LINJ_18_1380 PE=4 SV=1 - [A4HY10_LEIIN]	3.93355	11.9	1	2	2	2	structural molecule activity	cytoplasm; ribosome	metabolic process	Pf01199	168	19.2378	11.7808	0.103962
A4ICF7	Putative nucleoporin interacting component (NUP93) OS=Leishmania infantum GN=LINJ_36_2640 PE=4 SV=1 - [A4ICF7_LEIIN]	33.8128	15.44	1	10	10	14		membrane; nucleus	transport	Pf04097	900	97.0856	6.75635	0.103002
A4HZ48	Putative DnaJ protein OS=Leishmania infantum GN=LINJ_21_0550 PE=3 SV=1 - [A4HZ48_LEIIN]	32.5716	17	1	5	5	10	metal ion binding; nucleotide binding; protein binding	cytoplasm	metabolic process; response to stimulus	Pf00226; Pf00684; Pf01556	453	49.7397	6.80029	0.100523
A4I1D7	Tubulin gamma chain OS=Leishmania infantum GN=LINJ_25_0990 PE=3 SV=1 - [A4I1D7_LEIIN]	27.7177	23.71	1	5	5	9	catalytic activity; nucleotide binding	cytoskeleton	cell organization and biogenesis; metabolic process	Pf00091; Pf03953; Pf10644	447	50.026	6.41748	0.0999481
A4HZQ8	Putative uncharacterized protein OS=Leishmania infantum GN=LINJ_22_0180 PE=4 SV=1 - [A4HZQ8_LEIIN]	24.9871	19.07	1	6	6	8		membrane			561	60.6868	8.98291	0.0988683
E9AGR2	Putative fibrillarin OS=Leishmania infantum GN=LINJ_19_0090 PE=3 SV=1 - [E9AGR2_LEIIN]	18.4543	15.65	1	3	3	5	catalytic activity; RNA binding	cytoplasm	metabolic process	Pf01269; Pf08704	294	30.9397	9.81787	0.0969627
A4HUL4	RNA-binding protein-like protein OS=Leishmania infantum GN=LINJ_10_1110 PE=4 SV=1 - [A4HUL4_LEIIN]	15.6862	15.18	1	4	4	6	nucleotide binding			Pf00076	382	41.3476	10.0522	0.0967409
A4HWJ8	60S ribosomal protein L6 OS=Leishmania infantum GN=LINJ_15_1060 PE=3 SV=1 - [A4HWJ8_LEIIN]	8.04331	17.44	1	2	2	3	structural molecule activity	cytoplasm; ribosome	metabolic process	Pf01159	195	21.1507	10.5942	0.0945595
A4I040	Putative beta propeller protein OS=Leishmania infantum GN=LINJ_23_0040 PE=4 SV=1 - [A4I040_LEIIN]	17.2841	15.3	1	5	5	7	protein binding	nucleus; organelle lumen	metabolic process	Pf00400; Pf09384	477	53.6471	7.03467	0.0932017
A4HS42	60S ribosomal protein L11 (L5, L16) OS=Leishmania infantum GN=RPL11 PE=3 SV=1 - [A4HS42_LEIIN]	9.7618	12.77	1	2	2	3	structural molecule activity	cytoplasm; ribosome	metabolic process	Pf00281; Pf00673	188	21.6475	9.99365	0.0923892
A4HTC3	Putative nucleolar RNA-binding protein OS=Leishmania infantum GN=LINJ_07_1140 PE=4 SV=2 - [A4HTC3_LEIIN]	6.00717	8.61	1	2	2	3					209	22.4495	3.62451	0.0890887
A4IB88	Putative 60S ribosomal protein L5 OS=Leishmania infantum GN=LINJ_35_1870 PE=3 SV=1 - [A4IB88_LEIIN]	10.8403	7.54	1	3	3	4	RNA binding; structural molecule activity	cytoplasm; ribosome	metabolic process	Pf00861	305	34.0063	10.0522	0.0882189
E9AHH0	Putative heat-shock protein hsp70 (Fragment) OS=Leishmania infantum GN=LINJ_28_2950 PE=3 SV=1 - [E9AHH0_LEIIN]	28.8013	13.85	6	6	6	10	nucleotide binding		cell organization and biogenesis	Pf00012; Pf06723	621	68.301	6.90283	0.0878464
A4I1K0	Putative uncharacterized protein OS=Leishmania infantum GN=LINJ_25_1600 PE=4 SV=1 - [A4I1K0_LEIIN]	55.6344	16.76	1	7	7	20		membrane		Pf09818	746	80.2204	7.47412	0.0872596
A4HWL4	DNA topoisomerase 2 OS=Leishmania infantum GN=TOP2 PE=3 SV=1 - [A4HWL4_LEIIN]	59.8511	14.32	2	12	12	23	catalytic activity; DNA binding; nucleotide binding	chromosome	metabolic process	Pf00521; Pf02518	1236	139.07	9.42236	0.0862875
A4IDF9	Putative uncharacterized protein OS=Leishmania infantum GN=LINJ_36_1960 PE=4 SV=1 - [A4IDF9_LEIIN]	25.0231	14.06	1	6	6	10		membrane		Pf03914	633	69.9735	8.6167	0.0857467
A4HRG4	Putative ribosomal protein S7 OS=Leishmania infantum GN=LINJ_01_0430 PE=4 SV=1 - [A4HRG4_LEIIN]	18.2936	16	1	2	2	7	structural molecule activity	cytoplasm; ribosome	metabolic process	Pf01251	200	23.8012	11.019	0.0840294
A4I7Z0	Putative uncharacterized protein OS=Leishmania infantum GN=LINJ_32_1830 PE=4 SV=1 - [A4I7Z0_LEIIN]	23.0251	18.02	1	7	7	8	RNA binding				777	84.5669	7.1665	0.0827747
E9AGY8	Putative heat shock protein DNAJ OS=Leishmania infantum GN=LINJ_22_0009 PE=4 SV=1 - [E9AGY8_LEIIN]	11.678	11.78	1	3	3	5	protein binding		metabolic process; response to stimulus	Pf00684; Pf01556	331	36.4519	6.84424	0.0823003
A4HXT8	Putative 60S ribosomal protein L10a OS=Leishmania infantum GN=RPL10a PE=4 SV=1 - [A4HXT8_LEIIN]	61.1715	15.89	1	2	2	25	RNA binding; structural molecule activity	cytoplasm; ribosome	metabolic process	Pf00687	214	24.4979	9.5542	0.0816395
A4I4W0	Putative 60S ribosomal protein L13 OS=Leishmania infantum GN=LINJ_29_2570 PE=4 SV=1 - [A4I4W0_LEIIN]	7.47588	13.64	1	2	2	2	structural molecule activity	cytoplasm; ribosome	metabolic process	Pf01294	220	24.7313	10.8872	0.0808693
A4I949	Nucleolar GTP-binding protein 1 OS=Leishmania infantum GN=LINJ_33_1970 PE=3 SV=1 - [A4I949_LEIIN]	26.1769	12.27	1	6	6	10	nucleotide binding; transporter activity	membrane; nucleus; organelle lumen	cell communication; metabolic process; regulation of biological process; response to stimulus; transport	Pf01926; Pf02421; Pf06858; Pf08155; Pf08477; Pf10662	652	74.3911	9.23193	0.0806548
A4HZ60	Putative RNA helicase OS=Leishmania infantum GN=LINJ_21_0670 PE=4 SV=1 - [A4HZ60_LEIIN]	17.4284	10.04	1	6	6	7	catalytic activity; nucleotide binding			Pf00270; Pf00271	697	75.0512	9.15869	0.0799454
A4I1T6	Putative pumillio protein 8 OS=Leishmania infantum GN=PUF8 PE=4 SV=1 - [A4I1T6_LEIIN]	20.9688	11.52	1	5	5	8	RNA binding				573	64.6573	9.56885	0.0773308
A4I7M5	Putative ATP-dependent RNA helicase-like protein (Putative rna helicase) OS=Leishmania infantum GN=LINJ_32_0600 PE=4 SV=1 - [A4I7M5_LEIIN]	13.7085	11.47	1	5	5	6	catalytic activity; DNA binding; nucleotide binding			Pf00270; Pf00271; Pf04851	584	64.7771	9.74463	0.0771878
A4HXK2	Putative uncharacterized protein OS=Leishmania infantum GN=LINJ_17_1350 PE=4 SV=1 - [A4HXK2_LEIIN]	49.3871	15.4	1	9	9	16		membrane		Pf05127; Pf08351	1065	116.708	7.69385	0.0771155
E9AI03	Putative replication factor C, subunit 5 OS=Leishmania infantum GN=LINJ_36_7020 PE=4 SV=1 - [E9AI03_LEIIN]	7.45693	14.25	1	2	3	3	catalytic activity; DNA binding; nucleotide binding		metabolic process	Pf10424	351	39.1458	9.49561	0.0766366
A4HRT4	Putative long chain fatty Acyl CoA synthetase OS=Leishmania infantum GN=LINJ_03_0220 PE=4 SV=1 - [A4HRT4_LEIIN]	17.2032	10.51	1	6	6	7	catalytic activity		metabolic process	Pf00501	704	78.8546	7.76709	0.0760894
A4IBS8	Putative uncharacterized protein OS=Leishmania infantum GN=LINJ_35_3940 PE=4 SV=1 - [A4IBS8_LEIIN]	33.0871	16.13	1	3	3	11					341	39.8322	7.84033	0.075316
A4HZ54	Dihydrolipoamide acetyltransferaselike protein OS=Leishmania infantum GN=LINJ_21_0610 PE=4 SV=1 - [A4HZ54_LEIIN]	12.0769	14.72	1	3	3	8	catalytic activity			Pf00364	394	40.1571	5.36377	0.0747066
A4I6M5	Putative uncharacterized protein OS=Leishmania infantum GN=LINJ_31_1010 PE=4 SV=1 - [A4I6M5_LEIIN]	51.7277	10.65	1	6	6	18		membrane			751	80.4221	9.51025	0.0746064
A4HYP7	rRNA biogenesis protein-like protein OS=Leishmania infantum GN=LINJ_20_0710 PE=4 SV=1 - [A4HYP7_LEIIN]	23.8977	9.14	1	6	6	10	protein binding				733	80.6238	8.19189	0.0744197
A4HV12	Putative uncharacterized protein OS=Leishmania infantum GN=LINJ_11_1030 PE=4 SV=1 - [A4HV12_LEIIN]	12.041	12.69	1	2	2	4			metabolic process		268	27.6892	8.77783	0.0722304
A4I7K9	40S ribosomal protein S2 OS=Leishmania infantum GN=LINJ_32_0460 PE=3 SV=1 - [A4I7K9_LEIIN]	8.4664	9.85	2	2	2	3	RNA binding; structural molecule activity	cytoplasm; ribosome	metabolic process	Pf00333; Pf03719	264	28.6259	9.49561	0.0698668
E9AHB0	Putative 60S ribosomal protein L7 OS=Leishmania infantum GN=LINJ_26_0160 PE=3 SV=1 - [E9AHB0_LEIIN]	11.1406	10.32	2	2	2	3	structural molecule activity	cytoplasm; ribosome	metabolic process	Pf00327; Pf08079	252	28.8554	10.4917	0.0693111
A4IBX8	Putative uncharacterized protein OS=Leishmania infantum GN=LINJ_35_4450 PE=4 SV=1 - [A4IBX8_LEIIN]	12.1546	21.73	1	4	4	4					566	59.4752	9.40771	0.0672549
A4HW35	Putative immunodominant antigen (Tc40 antigen-like) OS=Leishmania infantum GN=LINJ_14_0990 PE=4 SV=1 - [A4HW35_LEIIN]	26.9223	13.59	1	6	6	11	protein binding				861	91.4126	6.0874	0.0656364
A4ICR0	Putative uncharacterized protein OS=Leishmania infantum GN=LINJ_36_0800 PE=4 SV=1 - [A4ICR0_LEIIN]	13.9268	9.94	1	4	4	5	metal ion binding				543	61.1962	7.98682	0.0653635
A4HRY4	Putative elongation initiation factor 2 alpha subunit OS=Leishmania infantum GN=LINJ_03_0960 PE=4 SV=1 - [A4HRY4_LEIIN]	14.452	10.41	1	3	3	4	RNA binding	cytoplasm	metabolic process	Pf00575; Pf07541	413	46.5757	5.85889	0.0644113
A4I3E7	Putative uncharacterized protein OS=Leishmania infantum GN=LINJ_28_0770 PE=4 SV=1 - [A4I3E7_LEIIN]	12.7848	10.36	1	4	4	5		nucleus	metabolic process; regulation of biological process	Pf04000; Pf09368	560	62.2402	5.37646	0.0642672
A4HSC3	Putative uncharacterized protein OS=Leishmania infantum GN=LINJ_04_0810 PE=4 SV=2 - [A4HSC3_LEIIN]	8.25292	7.53	1	3	3	4		nucleus; organelle lumen	metabolic process	Pf00533; Pf06732	438	49.3697	9.15869	0.060766
A4HYC3	Putative uncharacterized protein OS=Leishmania infantum GN=LINJ_19_1030 PE=4 SV=1 - [A4HYC3_LEIIN]	36.5111	11.94	1	8	8	12					1256	131.828	7.78174	0.0606849
A4I2Y0	Putative RNA-binding protein OS=Leishmania infantum GN=LINJ_27_2020 PE=4 SV=1 - [A4I2Y0_LEIIN]	9.88214	5.79	1	3	3	4	metal ion binding; nucleotide binding			Pf00076	449	49.6812	11.0923	0.060385
A4HY01	Putative uncharacterized protein OS=Leishmania infantum GN=LINJ_18_1280 PE=3 SV=1 - [A4HY01_LEIIN]	7.02755	7.47	2	2	2	3		membrane	transport	Pf00153	308	33.2361	9.64209	0.0601756
A4I5E2	Putative RNA-binding protein OS=Leishmania infantum GN=LINJ_30_1170 PE=4 SV=1 - [A4I5E2_LEIIN]	13.2509	7.27	1	4	4	5	nucleotide binding			Pf00076	619	67.3923	6.18896	0.0593539
A4I1M5	Putative 3-oxo-5-alpha-steroid 4-dehydrogenase (Polyprenol reductase) OS=Leishmania infantum GN=LINJ_25_1850 PE=4 SV=1 - [A4I1M5_LEIIN]	16.138	11.44	1	2	2	5	catalytic activity	cytoplasm; membrane	metabolic process	Pf02544	306	34.1324	9.51025	0.0585954
A4I4P0	Putative Tob55 OS=Leishmania infantum GN=LINJ_29_1940 PE=4 SV=1 - [A4I4P0_LEIIN]	6.94708	6.77	1	3	3	3		membrane		Pf01103	473	52.5288	8.88037	0.0571116
A4HU29	Putative eukaryotic translation initiation factor 2 subunit OS=Leishmania infantum GN=LINJ_09_1130 PE=4 SV=1 - [A4HU29_LEIIN]	11.4239	10.65	1	3	3	4	catalytic activity; nucleotide binding; RNA binding		metabolic process	Pf00009; Pf09173	479	52.5592	7.06396	0.0570785
A4I6B1	Putative nucleolar protein OS=Leishmania infantum GN=LINJ_31_0200 PE=4 SV=1 - [A4I6B1_LEIIN]	11.3063	8.12	1	4	4	4	catalytic activity; RNA binding		metabolic process	Pf01189	628	70.1447	6.52197	0.057025
A4I6U8	Putative uncharacterized protein OS=Leishmania infantum GN=LINJ_31_1730 PE=4 SV=1 - [A4I6U8_LEIIN]	16.7647	8.37	1	4	4	6		membrane			669	71.9166	9.80322	0.05562
A4HY46	Putative uncharacterized protein OS=Leishmania infantum GN=LINJ_19_0230 PE=4 SV=1 - [A4HY46_LEIIN]	10.1824	11.01	1	4	4	4		membrane		Pf08701	672	72.7445	8.67529	0.054987
A4HY31	Putative uncharacterized protein OS=Leishmania infantum GN=LINJ_18_1600 PE=4 SV=1 - [A4HY31_LEIIN]	13.5237	6.57	1	4	4	6		membrane		Pf03715	654	73.25	9.02686	0.0546075
A4I4E9	Putative uncharacterized protein OS=Leishmania infantum GN=LINJ_29_1000 PE=4 SV=1 - [A4I4E9_LEIIN]	6.5488	7.57	1	3	3	3		membrane		Pf07766	502	56.6948	9.62744	0.0529149
A4I0B3	Putative uncharacterized protein OS=Leishmania infantum GN=LINJ_23_0790 PE=4 SV=1 - [A4I0B3_LEIIN]	14.3164	7.21	1	4	4	6	protein binding			Pf00400; Pf08149	680	76.4932	9.21729	0.0522922
A4I5R3	Putative sphingosine 1-phosphate lyase (Putative sphingosine phosphate lyase-like protein) OS=Leishmania infantum GN=SPL PE=3 SV=1 - [A4I5R3_LEIIN]	9.67484	9.68	1	3	3	3	catalytic activity		metabolic process	Pf00155; Pf00266; Pf00282	537	59.2342	8.19189	0.0506464
A4I150	Putative poly(A)-binding protein 3 OS=Leishmania infantum GN=PABP3 PE=4 SV=1 - [A4I150_LEIIN]	8.28743	7.17	1	3	3	3	nucleotide binding; RNA binding			Pf00076; Pf00658	544	60.76	8.92432	0.0493746
A4HYD4	Putative uncharacterized protein OS=Leishmania infantum GN=LINJ_19_1150 PE=4 SV=1 - [A4HYD4_LEIIN]	4.23196	6.47	1	2	2	2					371	41.3941	5.07178	0.0483161
A4I6M2	Putative uncharacterized protein OS=Leishmania infantum GN=LINJ_31_0980 PE=4 SV=1 - [A4I6M2_LEIIN]	13.7372	7.4	1	4	4	5					770	83.7037	8.39697	0.0477876
A4HTP3	Putative uncharacterized protein OS=Leishmania infantum GN=LINJ_08_1010 PE=4 SV=1 - [A4HTP3_LEIIN]	7.92479	3.01	1	2	2	3					365	42.0196	7.48877	0.0475968
A4HTW6	Putative uncharacterized protein OS=Leishmania infantum GN=LINJ_09_0570 PE=4 SV=1 - [A4HTW6_LEIIN]	13.8301	5.97	1	4	4	6					770	86.8513	7.56201	0.0460557
A4IB97	Putative uncharacterized protein OS=Leishmania infantum GN=LINJ_35_1980 PE=4 SV=2 - [A4IB97_LEIIN]	20.6012	7.16	1	5	5	7				Pf08640	1061	115.71	8.11865	0.0432116
A4HSG8	Putative GTPase OS=Leishmania infantum GN=LINJ_05_0460 PE=4 SV=1 - [A4HSG8_LEIIN]	12.21	7.02	1	3	3	5	catalytic activity; nucleotide binding; transporter activity	membrane; nucleus; organelle lumen	transport	Pf01926; Pf02421; Pf08153; Pf10139	627	71.5691	9.45166	0.0419175
A4HWB0	Putative ATP-dependent RNA helicase OS=Leishmania infantum GN=LINJ_15_0130 PE=4 SV=1 - [A4HWB0_LEIIN]	12.2343	7.69	1	3	3	4	catalytic activity; nucleotide binding	nucleus		Pf00270; Pf00271; Pf06862	650	72.8619	9.53955	0.0411738
A4I9C2	Transcription elongation factor-like protein OS=Leishmania infantum GN=LINJ_33_2950 PE=4 SV=1 - [A4I9C2_LEIIN]	5.07402	6.77	1	2	2	2	DNA binding; metal ion binding; RNA binding	nucleus	metabolic process	Pf00855; Pf01096	473	50.7022	5.66846	0.039446
A4HZ76	Putative uncharacterized protein OS=Leishmania infantum GN=LINJ_21_0830 PE=4 SV=1 - [A4HZ76_LEIIN]	7.66023	6.65	1	3	3	3		membrane			722	78.5732	7.53271	0.038181
A4IA37	Putative ATP-dependent DNA helicase (Putative ruvb dna helicase-like protein) OS=Leishmania infantum GN=LINJ_34_2440 PE=4 SV=1 - [A4IA37_LEIIN]	7.96324	5.59	1	2	2	3	catalytic activity; nucleotide binding		metabolic process	Pf00004; Pf01078; Pf03796; Pf06068	483	53.5205	5.35107	0.0373688
A4I309	D-lactate dehydrogenase-like protein OS=Leishmania infantum GN=LINJ_27_1940 PE=4 SV=1 - [A4I309_LEIIN]	5.4049	5.27	1	2	2	2	catalytic activity		metabolic process	Pf01565; Pf02913	493	53.7205	7.97217	0.0372298
A4HVT9	Putative MCAK-like kinesin OS=Leishmania infantum GN=LINJ_13_1350 PE=3 SV=1 - [A4HVT9_LEIIN]	14.4906	7.55	1	3	3	5	catalytic activity; motor activity; nucleotide binding; protein binding	cytoskeleton	cellular component movement	Pf00225	728	80.7635	9.15869	0.0371455
A4I440	Ribosomal protein L3-like protein OS=Leishmania infantum GN=LINJ_29_0030 PE=4 SV=1 - [A4I440_LEIIN]	5.775	7.92	1	2	2	2	structural molecule activity	cytoplasm; ribosome	metabolic process	Pf00297	467	53.8918	9.23193	0.0371114
A4I2B2	Putative uncharacterized protein OS=Leishmania infantum GN=LINJ_26_1790 PE=4 SV=1 - [A4I2B2_LEIIN]	39.9609	4.44	1	11	11	16					2772	297.141	6.7124	0.0370195
A4HS22	Putative uncharacterized protein OS=Leishmania infantum GN=LINJ_04_0260 PE=4 SV=1 - [A4HS22_LEIIN]	5.37966	6.46	1	2	2	2	structural molecule activity	cytoplasm; mitochondrion; organelle lumen; ribosome	metabolic process	Pf06984; Pf09960	480	54.0567	6.97607	0.0369982
A4HXW7	Putative uncharacterized protein OS=Leishmania infantum GN=LINJ_18_0940 PE=4 SV=2 - [A4HXW7_LEIIN]	23.7974	6.19	1	5	5	9				Pf03813	1277	139.538	8.20654	0.0358326
A4IAA9	Putative cleavage and polyadenylation specificity factor OS=Leishmania infantum GN=LINJ_34_3210 PE=4 SV=1 - [A4IAA9_LEIIN]	6.94909	4.37	1	3	3	3	catalytic activity			Pf00753; Pf07521; Pf10996; Pf11718; Pf12706	756	83.9871	5.99854	0.0357198
A4HT68	Putative acyl-CoA dehydrogenase, mitochondrial OS=Leishmania infantum GN=LINJ_07_0150 PE=4 SV=1 - [A4HT68_LEIIN]	6.55731	8.09	1	2	2	2	catalytic activity		metabolic process	Pf02770; Pf02771	519	56.2289	5.32568	0.0355689
A4IDZ5	Mkiaa0324 protein-like protein OS=Leishmania infantum GN=LINJ_36_6070 PE=4 SV=1 - [A4IDZ5_LEIIN]	9.50763	6	1	2	2	3					500	56.3698	12.3374	0.03548
A4I899	Putative uncharacterized protein OS=Leishmania infantum GN=LINJ_32_2920 PE=4 SV=2 - [A4I899_LEIIN]	9.28388	4.97	1	4	4	4					1086	114.657	6.55127	0.0348867
A4I942	Putative uncharacterized protein OS=Leishmania infantum GN=LINJ_33_2160 PE=4 SV=1 - [A4I942_LEIIN]	11.6448	9.53	1	3	3	3		membrane			787	86.5497	5.97314	0.0346622
A4HUX0	Putative 3-methylcrotonoyl-CoA carboxylase beta subunit OS=Leishmania infantum GN=LINJ_11_0600 PE=4 SV=1 - [A4HUX0_LEIIN]	5.95563	8.4	1	2	2	2	catalytic activity			Pf01039	536	58.4031	8.42627	0.0342448
A4HWT7	Putative tubulin tyrosine ligase OS=Leishmania infantum GN=LINJ_16_0390 PE=4 SV=1 - [A4HWT7_LEIIN]	16.7901	7.34	1	3	3	5	catalytic activity		metabolic process	Pf03133	817	87.89	8.99756	0.0341336
A4I2W0	Putative uncharacterized protein OS=Leishmania infantum GN=LINJ_27_1580 PE=4 SV=1 - [A4I2W0_LEIIN]	4.57399	4.65	1	2	2	2					538	58.8468	9.31982	0.0339866
A4I0E4	Cytosolic leucyl aminopeptidase (Metallo-peptidase, clan mf, family m17) OS=Leishmania infantum GN=LAP PE=4 SV=1 - [A4I0E4_LEIIN]	8.99304	6.55	1	2	2	3	catalytic activity; metal ion binding	cytoplasm	metabolic process	Pf00883	565	59.9801	9.17334	0.0333444
A4I223	Putative uncharacterized protein OS=Leishmania infantum GN=LINJ_26_0910 PE=4 SV=1 - [A4I223_LEIIN]	8.28512	5.34	1	3	3	4	protein binding		metabolic process	Pf00226; Pf11875	843	92.8115	9.18799	0.0323236
A4IDL8	Putative gamma-tubulin complex subunit OS=Leishmania infantum GN=LINJ_36_4610 PE=4 SV=1 - [A4IDL8_LEIIN]	7.85571	5.43	1	3	3	3		cytoplasm; cytoskeleton	cell organization and biogenesis	Pf04130	865	94.0598	6.31592	0.0318946
A4HZE7	Putative uncharacterized protein OS=Leishmania infantum GN=LINJ_21_1740 PE=4 SV=1 - [A4HZE7_LEIIN]	8.19692	8.46	1	2	2	3					544	63.027	7.60596	0.0317324
A4HU17	Putative uncharacterized protein OS=Leishmania infantum GN=LINJ_09_1010 PE=4 SV=2 - [A4HU17_LEIIN]	5.77002	4.22	1	2	2	2					616	63.4689	6.12549	0.0315115
A4I3Q1	Putative uncharacterized protein OS=Leishmania infantum GN=LINJ_28_1860 PE=4 SV=1 - [A4I3Q1_LEIIN]	8.80249	5.26	1	2	2	3				Pf01189	589	65.1918	7.44482	0.0306787
A4I4T9	Putative uncharacterized protein OS=Leishmania infantum GN=LINJ_29_2740 PE=4 SV=1 - [A4I4T9_LEIIN]	17.2348	5.66	1	4	4	6	protein binding			Pf00536	1237	132.848	4.76709	0.0301096
A4HYH1	Putative uncharacterized protein OS=Leishmania infantum GN=LINJ_19_1450 PE=4 SV=1 - [A4HYH1_LEIIN]	6.34675	4.5	2	3	3	3				Pf03828	933	103.933	6.66846	0.0288646
A4I7V0	Putative uncharacterized protein OS=Leishmania infantum GN=LINJ_32_1390 PE=4 SV=1 - [A4I7V0_LEIIN]	9.42255	3.97	1	2	2	4		membrane		Pf05903	630	69.5	8.60205	0.028777
A4ICA9	Putative uncharacterized protein OS=Leishmania infantum GN=LINJ_36_6810 PE=4 SV=2 - [A4ICA9_LEIIN]	4.8579	3.82	1	2	2	2					629	70.189	4.93213	0.0284945
A4IDT7	Putative uncharacterized protein OS=Leishmania infantum GN=LINJ_36_5380 PE=3 SV=1 - [A4IDT7_LEIIN]	6.87761	4.32	1	2	2	2	catalytic activity; DNA binding; motor activity; nucleotide binding	cytoskeleton	cellular component movement; metabolic process; regulation of biological process	Pf00225; Pf02463; Pf05557	625	71.1139	5.92236	0.0281239
A4IE52	Putative uncharacterized protein OS=Leishmania infantum GN=LINJ_36_4420 PE=4 SV=1 - [A4IE52_LEIIN]	19.1352	4.67	1	3	3	6	protein binding		metabolic process	Pf00400; Pf04192	984	107.025	6.45557	0.0280307
A4I249	Putative uncharacterized protein OS=Leishmania infantum GN=LINJ_26_1180 PE=4 SV=1 - [A4I249_LEIIN]	9.08429	5.21	1	2	2	3	protein binding		metabolic process	Pf00226	652	71.5368	9.67139	0.0279576
A4ICD0	Putative nuclear pore complex protein (NUP155) (Putative nucleoporin) OS=Leishmania infantum GN=LINJ_36_7220 PE=4 SV=1 - [A4ICD0_LEIIN]	11.9375	3.52	1	4	4	5	structural molecule activity	membrane; nucleus	transport	Pf03177; Pf08801	1306	143.664	6.22705	0.0278427
A4I2Q7	Putative vesicular transport protein (CDC48 homologue) OS=Leishmania infantum GN=LINJ_27_0920 PE=3 SV=1 - [A4I2Q7_LEIIN]	4.88791	4.5	1	2	2	2	catalytic activity; nucleotide binding; protein binding; RNA binding		metabolic process; regulation of biological process; reproduction; response to stimulus	Pf00004; Pf00158; Pf00910; Pf01057; Pf05496; Pf06068; Pf06414; Pf07724; Pf07728	666	72.7044	6.26514	0.0275087
A4HWT8	Putative uncharacterized protein OS=Leishmania infantum GN=LINJ_16_0400 PE=4 SV=1 - [A4HWT8_LEIIN]	8.42881	4.9	1	3	3	3	catalytic activity			Pf03159	1000	109.358	8.82178	0.0274327
A4HRZ6	Calcium-translocating P-type ATPase OS=Leishmania infantum GN=LINJ_04_0010 PE=3 SV=2 - [A4HRZ6_LEIIN]	9.78486	3.81	1	3	3	4	catalytic activity; metal ion binding; nucleotide binding; transporter activity	membrane	metabolic process; transport	Pf00122; Pf00689; Pf00690; Pf00702; Pf08282; Pf12710	1023	111.38	6.17627	0.0269349
A4I0A6	Putative kinesin OS=Leishmania infantum GN=LINJ_23_0720 PE=3 SV=1 - [A4I0A6_LEIIN]	9.96586	3.66	1	1	2	4	catalytic activity; motor activity; nucleotide binding	cytoskeleton	cellular component movement	Pf00225	656	75.198	9.46631	0.0265965
A4I1G4	Putative uncharacterized protein OS=Leishmania infantum GN=LINJ_25_1240 PE=4 SV=1 - [A4I1G4_LEIIN]	9.94904	4.03	1	3	3	4	protein binding				1068	112.984	9.5249	0.0265525
A4I9K0	Putative uncharacterized protein OS=Leishmania infantum GN=LINJ_34_0320 PE=4 SV=1 - [A4I9K0_LEIIN]	4.77286	6.7	1	2	2	2	protein binding				761	81.0844	8.27979	0.0246657
A4I4C1	Putative RNA-binding protein OS=Leishmania infantum GN=LINJ_29_0710 PE=4 SV=2 - [A4I4C1_LEIIN]	10.1263	4.13	1	2	2	3	nucleotide binding			Pf00076	774	81.7965	9.33447	0.0244509
A4I3F1	Putative DNA repair protein OS=Leishmania infantum GN=LINJ_28_0810 PE=4 SV=1 - [A4I3F1_LEIIN]	6.16447	5.43	1	2	2	2	catalytic activity; DNA binding; metal ion binding; nucleotide binding; protein binding			Pf00097; Pf00176; Pf00271	736	82.7015	9.02686	0.0241834
A4HVZ9	Putative uncharacterized protein OS=Leishmania infantum GN=LINJ_14_0580 PE=4 SV=1 - [A4HVZ9_LEIIN]	6.9811	3.92	1	3	3	3	protein binding			Pf00400; Pf04003	1174	126.863	6.07471	0.0236475
E8NHC7	Putative uncharacterized protein OS=Leishmania infantum GN=LinJ_31_3360 PE=4 SV=1 - [E8NHC7_LEIIN]	8.77025	5.89	1	2	2	3					798	85.2927	9.5249	0.0234487
A4HZR6	Putative uncharacterized protein OS=Leishmania infantum GN=LINJ_22_0260 PE=4 SV=1 - [A4HZR6_LEIIN]	22.4038	4.86	1	3	3	8		membrane			1275	137.78	6.02393	0.0217739
A4I371	Putative uncharacterized protein OS=Leishmania infantum GN=LINJ_27_1360 PE=4 SV=1 - [A4I371_LEIIN]	9.70688	3.52	1	2	2	3				Pf03914	852	93.0589	6.66846	0.0214918
A4I8C5	Putative uncharacterized protein (Putative leucine-rich repeat protein) OS=Leishmania infantum GN=LINJ_32_3200 PE=4 SV=1 - [A4I8C5_LEIIN]	11.6259	3.43	1	2	2	3	protein binding			Pf12799	875	96.0904	4.90674	0.0208137
A4IBP1	Structural maintenance of chromosomes protein OS=Leishmania infantum GN=LINJ_35_3560 PE=3 SV=1 - [A4IBP1_LEIIN]	9.47446	2.8	1	2	3	4	catalytic activity; motor activity; nucleotide binding; protein binding	chromosome; cytoplasm; cytoskeleton; Golgi; membrane; nucleus; organelle lumen	cell organization and biogenesis; metabolic process; regulation of biological process; reproduction; response to stimulus; transport	Pf01576; Pf02463; Pf05483; Pf05557; Pf05622; Pf06470; Pf07888; Pf08317; Pf09726; Pf09730; Pf10186; Pf10234; Pf12128; Pf12718	1322	146.884	8.73389	0.0204243
A4HXF7	Putative OSM3-like kinesin OS=Leishmania infantum GN=LINJ_17_0890 PE=3 SV=1 - [A4HXF7_LEIIN]	9.04242	2.13	1	1	2	4	catalytic activity; motor activity; nucleotide binding	cytoskeleton	cellular component movement	Pf00225; Pf12128	940	104.735	5.71924	0.0190959
A4I2M5	Putative nucleoporin (Putative serine peptidase, clan sp, family s59) OS=Leishmania infantum GN=LINJ_27_0390 PE=4 SV=1 - [A4I2M5_LEIIN]	10.9005	2.52	1	3	3	4		membrane; nucleus	transport	Pf04096; Pf12110	1547	158.467	6.82959	0.0189314
A4I186	Putative uncharacterized protein OS=Leishmania infantum GN=LINJ_25_0440 PE=4 SV=1 - [A4I186_LEIIN]	8.781	2.36	1	2	2	3	protein binding		metabolic process	Pf00400; Pf08625	1017	109.639	6.78564	0.0182417
A4I7H7	Putative uncharacterized protein OS=Leishmania infantum GN=LINJ_32_0140 PE=4 SV=1 - [A4I7H7_LEIIN]	8.90599	2.78	1	2	2	3	protein binding			Pf00514	1042	111.459	6.87354	0.0179439
A4I9A3	Putative dynein intermediate chain OS=Leishmania infantum GN=LINJ_33_2770 PE=4 SV=1 - [A4I9A3_LEIIN]	9.82569	3.97	1	2	2	3	protein binding				1084	114.863	5.57959	0.017412
A4ID27	Putative uncharacterized protein OS=Leishmania infantum GN=LINJ_36_3880 PE=4 SV=1 - [A4ID27_LEIIN]	16.7516	3.16	1	2	2	5		membrane			1075	118.043	6.65381	0.016943
A4HUV1	Tubulin-tyrsoine ligase-like protein OS=Leishmania infantum GN=LINJ_11_0400 PE=4 SV=1 - [A4HUV1_LEIIN]	3.73296	1.82	1	2	2	2	catalytic activity; metal ion binding; nucleotide binding		metabolic process	Pf02655; Pf03133	1101	119.922	8.48486	0.0166775
A4I966	Transcription activator (Putative dna-dependent atpase) OS=Leishmania infantum GN=LINJ_33_1800 PE=4 SV=1 - [A4I966_LEIIN]	5.7137	2.54	1	2	2	2	catalytic activity; DNA binding; nucleotide binding	nucleus	cell organization and biogenesis	Pf00176; Pf00271; Pf09111	1103	125.862	7.44482	0.0158904
A4I169	Putative uncharacterized protein OS=Leishmania infantum GN=LINJ_25_0270 PE=4 SV=1 - [A4I169_LEIIN]	6.67863	2.42	1	2	2	2					1156	126.689	5.50342	0.0157867
A4HVT8	Putative uncharacterized protein OS=Leishmania infantum GN=LINJ_13_1340 PE=4 SV=2 - [A4HVT8_LEIIN]	5.69343	3.16	1	2	2	2					1204	128.073	4.97021	0.0156161
A4I0Z4	Putative uncharacterized protein OS=Leishmania infantum GN=LINJ_24_1940 PE=4 SV=1 - [A4I0Z4_LEIIN]	10.5867	2.41	1	2	2	3	protein binding			Pf00622	1286	137.493	7.85498	0.0145462
A4HU44	Putative AAA family ATPase OS=Leishmania infantum GN=LINJ_09_1280 PE=4 SV=1 - [A4HU44_LEIIN]	5.03834	2.56	1	2	2	2	catalytic activity; nucleotide binding			Pf00004; Pf00308; Pf09848	1288	140.678	6.0874	0.0142169
A4I992	Putative uncharacterized protein OS=Leishmania infantum GN=LINJ_33_2660 PE=4 SV=1 - [A4I992_LEIIN]	6.44623	3.01	1	2	2	3				Pf08161	1295	144.5	9.01221	0.0138408
A4IE47	Putative uncharacterized protein OS=Leishmania infantum GN=LINJ_36_4480 PE=4 SV=1 - [A4IE47_LEIIN]	4.61776	2.57	1	2	2	2		membrane			1712	181.511	6.22705	0.0110186
A4IAW4	Putative uncharacterized protein OS=Leishmania infantum GN=LINJ_35_0680 PE=4 SV=1 - [A4IAW4_LEIIN]	13.8857	2.13	1	5	5	6					4180	456.805	7.38623	0.0109456
A4IA29	Putative uncharacterized protein (Fragment) OS=Leishmania infantum GN=LINJ_34_2360 PE=4 SV=2 - [A4IA29_LEIIN]	5.66864	12.73	1	2	2	2	catalytic activity; motor activity	cytoskeleton		Pf01576	1823	199.494	4.81787	0.0100253
A4HTJ3	Putative uncharacterized protein OS=Leishmania infantum GN=LINJ_08_0450 PE=4 SV=1 - [A4HTJ3_LEIIN]	13.2718	1.91	1	2	2	4		membrane			2410	255.032	7.02002	0.00784214

## Sheet: 2. pro-cito-4405
Accession	Description	Score	Coverage	# Proteins	# Unique Peptides	# Peptides	# PSMs	Molecular Function	Cellular Component	Biological Process	Pfam IDs	# AAs	MW [kDa]	calc. pI	Pep/MW
E9AHW1	Putative RNA-binding protein OS=Leishmania infantum GN=LINJ_35_2240 PE=4 SV=1 - [E9AHW1_LEIIN]	133.102	68.25	1	14	14	66	nucleotide binding			Pf00076	274	30.2389	8.1333	0.462981
A4HTR1	Beta tubulin OS=Leishmania infantum GN=LINJ_08_1290 PE=3 SV=1 - [A4HTR1_LEIIN]	444.716	66.14	2	2	22	194	catalytic activity; nucleotide binding; structural molecule activity	cytoplasm; cytoskeleton	cell organization and biogenesis; cellular component movement; metabolic process	Pf00091; Pf03953; Pf10644	443	49.7067	4.84326	0.442597
A4HUC9	Putative nucleolar protein OS=Leishmania infantum GN=LINJ_10_0210 PE=4 SV=1 - [A4HUC9_LEIIN]	135.304	56.66	1	21	21	52				Pf01798; Pf08060; Pf08156	473	52.5792	8.104	0.399398
A4IA34	Putative uncharacterized protein OS=Leishmania infantum GN=LINJ_34_2410 PE=4 SV=1 - [A4IA34_LEIIN]	61.8395	55.56	1	8	8	20				Pf01918	198	21.9791	9.56885	0.363981
A4HWJ8	60S ribosomal protein L6 OS=Leishmania infantum GN=LINJ_15_1060 PE=3 SV=1 - [A4HWJ8_LEIIN]	27.8881	31.79	1	7	7	10	structural molecule activity	cytoplasm; ribosome	metabolic process	Pf01159	195	21.1507	10.5942	0.330958
A4HWM6	Putative nucleolar RNA binding protein OS=Leishmania infantum GN=LINJ_15_1430 PE=4 SV=1 - [A4HWM6_LEIIN]	101.425	53.03	1	16	16	52				Pf01798; Pf08060; Pf08156	445	48.8763	9.15869	0.327357
A4HVQ0	Putative 40S ribosomal protein S4 OS=Leishmania infantum GN=LINJ_13_1120 PE=4 SV=1 - [A4HVQ0_LEIIN]	47.7619	34.8	2	9	9	17	RNA binding; structural molecule activity	cytoplasm; ribosome	metabolic process	Pf00900; Pf08071	273	30.6307	10.2866	0.293823
A4I4G7	Putative ribosomal protein L1a OS=Leishmania infantum GN=LINJ_29_1160 PE=4 SV=2 - [A4I4G7_LEIIN]	89.9901	36.46	2	12	12	32	structural molecule activity	cytoplasm; ribosome	metabolic process	Pf00573	373	41.124	11.605	0.291801
A4I7P2	Putative RNA binding protein OS=Leishmania infantum GN=LINJ_32_0790 PE=4 SV=1 - [A4I7P2_LEIIN]	36.0907	39.57	1	7	7	11	nucleotide binding			Pf00076	235	25.1937	10.5063	0.277848
A4HT77	Putative 60S ribosomal protein L7a OS=Leishmania infantum GN=LINJ_07_0560 PE=4 SV=1 - [A4HT77_LEIIN]	81.0057	33.03	2	10	10	27		cytoplasm; ribosome		Pf01248	333	37.3641	10.5796	0.267636
A4I2U1	60S acidic ribosomal subunit protein OS=Leishmania infantum GN=LINJ_27_1300 PE=3 SV=1 - [A4I2U1_LEIIN]	137.313	44.27	1	9	9	89	structural molecule activity	cytoplasm; ribosome	metabolic process	Pf00466	323	34.7565	5.10986	0.258944
A4ICF7	Putative nucleoporin interacting component (NUP93) OS=Leishmania infantum GN=LINJ_36_2640 PE=4 SV=1 - [A4ICF7_LEIIN]	161.94	40.89	1	25	25	51		membrane; nucleus	transport	Pf04097	900	97.0856	6.75635	0.257505
A4I8D8	Putative ribosomal protein L3 OS=Leishmania infantum GN=LINJ_32_3330 PE=3 SV=1 - [A4I8D8_LEIIN]	267.364	34.13	1	12	12	104	structural molecule activity	cytoplasm; ribosome	metabolic process	Pf00297	419	47.5358	11.0483	0.252441
E9AGQ3	Putative elongation factor Tu OS=Leishmania infantum GN=LINJ_18_0740 PE=4 SV=1 - [E9AGQ3_LEIIN]	51.7383	40.56	1	12	12	21	catalytic activity; nucleotide binding; RNA binding		metabolic process	Pf00009; Pf03143; Pf03144	466	51.4764	7.73779	0.233117
A4IB97	Putative uncharacterized protein OS=Leishmania infantum GN=LINJ_35_1980 PE=4 SV=2 - [A4IB97_LEIIN]	138.176	37.23	1	25	25	47				Pf08640	1061	115.71	8.11865	0.216058
A4HVR4	Putative uncharacterized protein OS=Leishmania infantum GN=LINJ_13_1260 PE=4 SV=1 - [A4HVR4_LEIIN]	109.537	39.19	1	19	19	34	nucleotide binding	cytoskeleton			837	90.9269	7.31299	0.208959
A4I4W0	Putative 60S ribosomal protein L13 OS=Leishmania infantum GN=LINJ_29_2570 PE=4 SV=1 - [A4I4W0_LEIIN]	26.9847	32.27	1	5	5	9	structural molecule activity	cytoplasm; ribosome	metabolic process	Pf01294	220	24.7313	10.8872	0.202173
A4HUV8	Putative pumillio protein 10 OS=Leishmania infantum GN=PUF10 PE=4 SV=1 - [A4HUV8_LEIIN]	70.3216	31.09	1	16	16	23	RNA binding				743	80.7074	8.1626	0.198247
A4HWB9	Putative 60S ribosomal protein L13a OS=Leishmania infantum GN=LINJ_15_0220 PE=4 SV=1 - [A4HWB9_LEIIN]	23.3356	28.83	1	5	5	9	structural molecule activity	cytoplasm; ribosome	metabolic process	Pf00572	222	25.401	10.7554	0.196842
A4I7G8	Putative uncharacterized protein OS=Leishmania infantum GN=LINJ_32_0050 PE=4 SV=1 - [A4I7G8_LEIIN]	30.7756	26.43	1	7	7	12	protein binding			Pf00400	333	36.3361	6.02393	0.192646
A4I7Q4	60S ribosomal protein L18a OS=Leishmania infantum GN=LINJ_32_0930 PE=3 SV=1 - [A4I7Q4_LEIIN]	16.8319	29.61	1	4	4	8	structural molecule activity	cytoplasm; ribosome	metabolic process	Pf01775	179	20.7761	10.3013	0.192529
A4ID74	40S ribosomal protein S24 OS=Leishmania infantum GN=S24E-1 PE=3 SV=1 - [A4ID74_LEIIN]	9.26228	21.17	1	3	3	4	nucleotide binding; structural molecule activity	cytoplasm; ribosome	metabolic process	Pf01282	137	15.7598	11.063	0.190357
A4I672	Putative 60S ribosomal protein L9 OS=Leishmania infantum GN=LINJ_30_3390 PE=4 SV=2 - [A4I672_LEIIN]	13.6761	27.89	2	4	4	5	RNA binding; structural molecule activity	cytoplasm; ribosome	metabolic process	Pf00347	190	21.4556	9.86182	0.186432
A4ICH2	Putative dihydrolipoamide acetyltransferase OS=Leishmania infantum GN=LINJ_36_2790 PE=3 SV=1 - [A4ICH2_LEIIN]	53.0917	42.12	1	9	9	18	catalytic activity		metabolic process	Pf00198; Pf00364	463	48.5912	7.41553	0.185219
A4I1L9	Putative pyruvate dehydrogenase E1 beta subunit OS=Leishmania infantum GN=LINJ_25_1790 PE=4 SV=1 - [A4I1L9_LEIIN]	29.7614	36	1	7	7	11	catalytic activity		metabolic process	Pf02779; Pf02780	350	37.8209	5.92236	0.185083
A4HZ48	Putative DnaJ protein OS=Leishmania infantum GN=LINJ_21_0550 PE=3 SV=1 - [A4HZ48_LEIIN]	47.4674	29.36	1	9	9	17	metal ion binding; nucleotide binding; protein binding	cytoplasm	metabolic process; response to stimulus	Pf00226; Pf00684; Pf01556	453	49.7397	6.80029	0.180942
A4HT40	Putative uncharacterized protein OS=Leishmania infantum GN=LINJ_07_0380 PE=4 SV=1 - [A4HT40_LEIIN]	72.154	32.91	1	12	12	22		membrane			635	67.3091	7.51807	0.178282
A4I407	Activated protein kinase c receptor (LACK) OS=Leishmania infantum GN=LACK1 PE=4 SV=2 - [A4I407_LEIIN]	46.111	31.41	1	6	6	16	catalytic activity; protein binding		metabolic process	Pf00400; Pf04762	312	34.3508	6.52197	0.174668
A4HXK2	Putative uncharacterized protein OS=Leishmania infantum GN=LINJ_17_1350 PE=4 SV=1 - [A4HXK2_LEIIN]	116.752	33.8	1	20	20	39		membrane		Pf05127; Pf08351	1065	116.708	7.69385	0.171368
A4HZ51	Putative uncharacterized protein OS=Leishmania infantum GN=LINJ_21_0580 PE=4 SV=1 - [A4HZ51_LEIIN]	30.4711	25.5	1	8	8	11					447	47.2917	5.59229	0.169163
A4HRG4	Putative ribosomal protein S7 OS=Leishmania infantum GN=LINJ_01_0430 PE=4 SV=1 - [A4HRG4_LEIIN]	22.1996	25	1	4	4	9	structural molecule activity	cytoplasm; ribosome	metabolic process	Pf01251	200	23.8012	11.019	0.168059
A4IAD2	Putative 60S ribosomal protein L21 OS=Leishmania infantum GN=LINJ_34_3440 PE=4 SV=1 - [A4IAD2_LEIIN]	12.0134	22.01	1	3	3	4	structural molecule activity	cytoplasm; ribosome	metabolic process	Pf01157	159	18.0077	10.5503	0.166595
E9AGY8	Putative heat shock protein DNAJ OS=Leishmania infantum GN=LINJ_22_0009 PE=4 SV=1 - [E9AGY8_LEIIN]	35.177	24.77	1	6	6	14	protein binding		metabolic process; response to stimulus	Pf00684; Pf01556	331	36.4519	6.84424	0.164601
A4HY08	Putative pyruvate dehydrogenase E1 component alpha subunit OS=Leishmania infantum GN=LINJ_18_1360 PE=4 SV=1 - [A4HY08_LEIIN]	36.4145	27.78	1	7	7	14	catalytic activity		metabolic process	Pf00676	378	42.6918	8.17725	0.163966
A4HXT8	Putative 60S ribosomal protein L10a OS=Leishmania infantum GN=RPL10a PE=4 SV=1 - [A4HXT8_LEIIN]	83.7557	22.9	1	4	4	32	RNA binding; structural molecule activity	cytoplasm; ribosome	metabolic process	Pf00687	214	24.4979	9.5542	0.163279
E9AGR2	Putative fibrillarin OS=Leishmania infantum GN=LINJ_19_0090 PE=3 SV=1 - [E9AGR2_LEIIN]	27.1535	23.13	1	5	5	8	catalytic activity; RNA binding	cytoplasm	metabolic process	Pf01269; Pf08704	294	30.9397	9.81787	0.161605
A4I116	40S ribosomal protein S8 OS=Leishmania infantum GN=LINJ_24_2160 PE=3 SV=1 - [A4I116_LEIIN]	23.1432	25	1	4	4	8	structural molecule activity	cytoplasm; ribosome	metabolic process	Pf01201	220	24.9469	11.3267	0.16034
A4ID95	Fibrillarin OS=Leishmania infantum GN=LINJ_36_3220 PE=3 SV=1 - [A4ID95_LEIIN]	23.1364	36.75	1	4	4	8	catalytic activity; RNA binding		metabolic process	Pf01135; Pf01269	234	25.7845	9.0415	0.155132
A4I4P0	Putative Tob55 OS=Leishmania infantum GN=LINJ_29_1940 PE=4 SV=1 - [A4I4P0_LEIIN]	33.8873	21.14	1	8	8	13		membrane		Pf01103	473	52.5288	8.88037	0.152298
A4I5R3	Putative sphingosine 1-phosphate lyase (Putative sphingosine phosphate lyase-like protein) OS=Leishmania infantum GN=SPL PE=3 SV=1 - [A4I5R3_LEIIN]	51.0099	23.46	1	9	9	16	catalytic activity		metabolic process	Pf00155; Pf00266; Pf00282	537	59.2342	8.19189	0.151939
A4I5G1	Putative U3 small nuclear ribonucleoprotein (SnRNP) OS=Leishmania infantum GN=LINJ_30_1360 PE=4 SV=1 - [A4I5G1_LEIIN]	19.831	22.22	1	5	5	7				Pf04427	288	33.1144	8.95361	0.150992
A4IBS8	Putative uncharacterized protein OS=Leishmania infantum GN=LINJ_35_3940 PE=4 SV=1 - [A4IBS8_LEIIN]	69.349	24.34	1	6	6	22					341	39.8322	7.84033	0.150632
A4HZF7	Putative uncharacterized protein OS=Leishmania infantum GN=LINJ_21_1830 PE=4 SV=1 - [A4HZF7_LEIIN]	28.3032	22.53	1	7	7	11		membrane			395	46.5599	6.80029	0.150344
A4HVG8	Putative uncharacterized protein OS=Leishmania infantum GN=LINJ_13_0270 PE=4 SV=1 - [A4HVG8_LEIIN]	11.7652	21.49	1	2	2	4				Pf01918	121	13.3978	5.18604	0.149279
A4I1U0	Brix domain containing-like protein OS=Leishmania infantum GN=LINJ_26_0020 PE=4 SV=1 - [A4I1U0_LEIIN]	18.9717	23.48	1	6	6	7				Pf04427	362	40.2685	9.48096	0.149
A4IB88	Putative 60S ribosomal protein L5 OS=Leishmania infantum GN=LINJ_35_1870 PE=3 SV=1 - [A4IB88_LEIIN]	29.4576	23.93	1	5	5	11	RNA binding; structural molecule activity	cytoplasm; ribosome	metabolic process	Pf00861	305	34.0063	10.0522	0.147032
A4HTP3	Putative uncharacterized protein OS=Leishmania infantum GN=LINJ_08_1010 PE=4 SV=1 - [A4HTP3_LEIIN]	22.603	17.53	1	6	6	9					365	42.0196	7.48877	0.14279
A4I8K8	Putative 60S ribosomal protein L2 OS=Leishmania infantum GN=LINJ_32_4050 PE=4 SV=1 - [A4I8K8_LEIIN]	39.0799	26.92	1	4	4	18	structural molecule activity	cytoplasm; ribosome	metabolic process	Pf00181; Pf03947	260	28.2549	10.6968	0.141568
A4I7K9	40S ribosomal protein S2 OS=Leishmania infantum GN=LINJ_32_0460 PE=3 SV=1 - [A4I7K9_LEIIN]	12.5351	25.38	2	4	4	5	RNA binding; structural molecule activity	cytoplasm; ribosome	metabolic process	Pf00333; Pf03719	264	28.6259	9.49561	0.139734
A4IBV3	Poly(A)-binding protein 2 (Putative poly(A) binding protein) OS=Leishmania infantum GN=PABP2 PE=4 SV=1 - [A4IBV3_LEIIN]	40.7555	16.92	1	9	9	15	nucleotide binding; RNA binding			Pf00076; Pf00658	585	64.604	8.98291	0.13931
A4HS42	60S ribosomal protein L11 (L5, L16) OS=Leishmania infantum GN=RPL11 PE=3 SV=1 - [A4HS42_LEIIN]	14.1392	22.34	1	3	3	5	structural molecule activity	cytoplasm; ribosome	metabolic process	Pf00281; Pf00673	188	21.6475	9.99365	0.138584
A4IBR8	Putative 60S ribosomal protein L23 OS=Leishmania infantum GN=LINJ_35_3840 PE=3 SV=1 - [A4IBR8_LEIIN]	11.5249	20.14	1	2	2	4	structural molecule activity	cytoplasm; ribosome	metabolic process	Pf00238	139	14.947	10.0962	0.133806
A4HTC3	Putative nucleolar RNA-binding protein OS=Leishmania infantum GN=LINJ_07_1140 PE=4 SV=2 - [A4HTC3_LEIIN]	13.5165	15.79	1	3	3	5					209	22.4495	3.62451	0.133633
A4I0E4	Cytosolic leucyl aminopeptidase (Metallo-peptidase, clan mf, family m17) OS=Leishmania infantum GN=LAP PE=4 SV=1 - [A4I0E4_LEIIN]	78.233	31.15	1	8	8	27	catalytic activity; metal ion binding	cytoplasm	metabolic process	Pf00883	565	59.9801	9.17334	0.133378
A4I890	Putative ribosomal protein L27 OS=Leishmania infantum GN=LINJ_32_2830 PE=4 SV=1 - [A4I890_LEIIN]	7.17208	14.93	1	2	2	3	structural molecule activity	cytoplasm; ribosome	metabolic process	Pf01777	134	15.4105	11.7075	0.129781
A4IAZ8	Putative casein kinase OS=Leishmania infantum GN=LINJ_35_1030 PE=3 SV=1 - [A4IAZ8_LEIIN]	17.3546	18.7	1	5	5	7	catalytic activity; nucleotide binding		metabolic process	Pf00069; Pf01636; Pf07714	353	39.755	9.24658	0.12577
A4HT68	Putative acyl-CoA dehydrogenase, mitochondrial OS=Leishmania infantum GN=LINJ_07_0150 PE=4 SV=1 - [A4HT68_LEIIN]	60.0393	18.5	1	7	7	19	catalytic activity		metabolic process	Pf02770; Pf02771	519	56.2289	5.32568	0.124491
A4HYZ5	Putative 40S ribosomal protein S11 OS=Leishmania infantum GN=LINJ_20_1620 PE=3 SV=1 - [A4HYZ5_LEIIN]	6.07918	13.48	1	2	2	3	structural molecule activity	cytoplasm; ribosome	metabolic process	Pf00366	141	16.3019	10.8872	0.122685
A4HSU9	Putative 60S ribosomal protein L23a OS=Leishmania infantum GN=LINJ_06_0590 PE=3 SV=1 - [A4HSU9_LEIIN]	24.558	15.17	2	2	2	11	nucleotide binding; structural molecule activity	cytoplasm; ribosome	metabolic process	Pf00276	145	16.3261	10.5503	0.122503
A4HS71	Putative 60S ribosomal protein L10 OS=Leishmania infantum GN=LINJ_04_0750 PE=4 SV=1 - [A4HS71_LEIIN]	17.3783	17.37	2	3	3	6	structural molecule activity	cytoplasm; ribosome	metabolic process	Pf00252	213	24.5409	10.7554	0.122245
A4HUB4	Putative ribosomal protein l35a OS=Leishmania infantum GN=LINJ_10_0050 PE=4 SV=1 - [A4HUB4_LEIIN]	15.0522	10.42	1	2	2	6	structural molecule activity	cytoplasm; ribosome	metabolic process	Pf01247	144	16.4439	11.7661	0.121626
A4I2Y0	Putative RNA-binding protein OS=Leishmania infantum GN=LINJ_27_2020 PE=4 SV=1 - [A4I2Y0_LEIIN]	31.2537	15.14	1	6	6	11	metal ion binding; nucleotide binding			Pf00076	449	49.6812	11.0923	0.12077
A4I1D7	Tubulin gamma chain OS=Leishmania infantum GN=LINJ_25_0990 PE=3 SV=1 - [A4I1D7_LEIIN]	23.7097	26.85	1	6	6	9	catalytic activity; nucleotide binding	cytoskeleton	cell organization and biogenesis; metabolic process	Pf00091; Pf03953; Pf10644	447	50.026	6.41748	0.119938
A4I218	Putative 40S ribosomal protein S16 OS=Leishmania infantum GN=LINJ_26_0840 PE=3 SV=1 - [A4I218_LEIIN]	6.12734	12.08	1	2	2	3	structural molecule activity	cytoplasm; ribosome	metabolic process	Pf00380	149	16.6771	10.1694	0.119925
A4I7Z0	Putative uncharacterized protein OS=Leishmania infantum GN=LINJ_32_1830 PE=4 SV=1 - [A4I7Z0_LEIIN]	48.0487	22.52	1	10	10	15	RNA binding				777	84.5669	7.1665	0.11825
A4I2B2	Putative uncharacterized protein OS=Leishmania infantum GN=LINJ_26_1790 PE=4 SV=1 - [A4I2B2_LEIIN]	254.247	21.79	1	35	35	92					2772	297.141	6.7124	0.117789
A4I1M5	Putative 3-oxo-5-alpha-steroid 4-dehydrogenase (Polyprenol reductase) OS=Leishmania infantum GN=LINJ_25_1850 PE=4 SV=1 - [A4I1M5_LEIIN]	45.2198	17.97	1	4	4	15	catalytic activity	cytoplasm; membrane	metabolic process	Pf02544	306	34.1324	9.51025	0.117191
A4ICR0	Putative uncharacterized protein OS=Leishmania infantum GN=LINJ_36_0800 PE=4 SV=1 - [A4ICR0_LEIIN]	29.3735	16.76	1	6	7	11	metal ion binding				543	61.1962	7.98682	0.114386
A4IDF9	Putative uncharacterized protein OS=Leishmania infantum GN=LINJ_36_1960 PE=4 SV=1 - [A4IDF9_LEIIN]	33.2925	20.06	1	8	8	12		membrane		Pf03914	633	69.9735	8.6167	0.114329
A4I321	Putative uncharacterized protein OS=Leishmania infantum GN=LINJ_27_2170 PE=4 SV=1 - [A4I321_LEIIN]	7.87498	17.89	1	3	3	3	catalytic activity		metabolic process	Pf03587	246	26.3292	6.29053	0.113942
A4I3E7	Putative uncharacterized protein OS=Leishmania infantum GN=LINJ_28_0770 PE=4 SV=1 - [A4I3E7_LEIIN]	24.5829	24.82	1	7	7	9		nucleus	metabolic process; regulation of biological process	Pf04000; Pf09368	560	62.2402	5.37646	0.112468
A4ICD0	Putative nuclear pore complex protein (NUP155) (Putative nucleoporin) OS=Leishmania infantum GN=LINJ_36_7220 PE=4 SV=1 - [A4ICD0_LEIIN]	137.877	21.29	1	16	16	57	structural molecule activity	membrane; nucleus	transport	Pf03177; Pf08801	1306	143.664	6.22705	0.111371
A4I9K0	Putative uncharacterized protein OS=Leishmania infantum GN=LINJ_34_0320 PE=4 SV=1 - [A4I9K0_LEIIN]	56.3088	19.58	1	9	9	24	protein binding				761	81.0844	8.27979	0.110995
A4HST3	Putative 60S ribosomal protein L19 OS=Leishmania infantum GN=LINJ_06_0430 PE=4 SV=1 - [A4HST3_LEIIN]	27.2703	15.13	2	3	3	13	structural molecule activity	cytoplasm; ribosome	metabolic process	Pf01280	238	27.4584	11.4146	0.109256
A4HZR6	Putative uncharacterized protein OS=Leishmania infantum GN=LINJ_22_0260 PE=4 SV=1 - [A4HZR6_LEIIN]	91.6966	20.24	1	15	15	31		membrane			1275	137.78	6.02393	0.108869
A4I1T6	Putative pumillio protein 8 OS=Leishmania infantum GN=PUF8 PE=4 SV=1 - [A4I1T6_LEIIN]	34.6175	17.63	1	7	7	12	RNA binding				573	64.6573	9.56885	0.108263
A4I6M2	Putative uncharacterized protein OS=Leishmania infantum GN=LINJ_31_0980 PE=4 SV=1 - [A4I6M2_LEIIN]	27.1673	15.06	1	9	9	11					770	83.7037	8.39697	0.107522
A4I899	Putative uncharacterized protein OS=Leishmania infantum GN=LINJ_32_2920 PE=4 SV=2 - [A4I899_LEIIN]	74.1879	20.9	1	12	12	23					1086	114.657	6.55127	0.10466
A4HY10	Putative 60S ribosomal protein L34 OS=Leishmania infantum GN=LINJ_18_1380 PE=4 SV=1 - [A4HY10_LEIIN]	8.59126	11.9	1	2	2	4	structural molecule activity	cytoplasm; ribosome	metabolic process	Pf01199	168	19.2378	11.7808	0.103962
A4HZ76	Putative uncharacterized protein OS=Leishmania infantum GN=LINJ_21_0830 PE=4 SV=1 - [A4HZ76_LEIIN]	39.4342	20.08	1	8	8	13		membrane			722	78.5732	7.53271	0.101816
A4I9C2	Transcription elongation factor-like protein OS=Leishmania infantum GN=LINJ_33_2950 PE=4 SV=1 - [A4I9C2_LEIIN]	16.1894	19.66	1	5	5	6	DNA binding; metal ion binding; RNA binding	nucleus	metabolic process	Pf00855; Pf01096	473	50.7022	5.66846	0.098615
A4I4T9	Putative uncharacterized protein OS=Leishmania infantum GN=LINJ_29_2740 PE=4 SV=1 - [A4I4T9_LEIIN]	64.822	19.97	1	13	13	22	protein binding			Pf00536	1237	132.848	4.76709	0.0978563
A4I249	Putative uncharacterized protein OS=Leishmania infantum GN=LINJ_26_1180 PE=4 SV=1 - [A4I249_LEIIN]	34.0127	17.02	1	7	7	12	protein binding		metabolic process	Pf00226	652	71.5368	9.67139	0.0978517
A4HWB0	Putative ATP-dependent RNA helicase OS=Leishmania infantum GN=LINJ_15_0130 PE=4 SV=1 - [A4HWB0_LEIIN]	28.7278	18.77	1	7	7	10	catalytic activity; nucleotide binding	nucleus		Pf00270; Pf00271; Pf06862	650	72.8619	9.53955	0.0960721
A4HSE3	Putative nucleolar RNA helicase II OS=Leishmania infantum GN=LINJ_05_0140 PE=4 SV=2 - [A4HSE3_LEIIN]	49.8403	14.16	1	7	7	16	catalytic activity; DNA binding; nucleotide binding; RNA binding	nucleus		Pf00270; Pf00271; Pf04851; Pf08152	678	73.7635	7.98682	0.0948979
A4IB61	Putative uncharacterized protein OS=Leishmania infantum GN=LINJ_35_1600 PE=4 SV=1 - [A4IB61_LEIIN]	36.1722	22.05	1	8	8	12		membrane			780	84.4511	5.50342	0.0947294
A4I949	Nucleolar GTP-binding protein 1 OS=Leishmania infantum GN=LINJ_33_1970 PE=3 SV=1 - [A4I949_LEIIN]	28.0219	14.72	1	7	7	10	nucleotide binding; transporter activity	membrane; nucleus; organelle lumen	cell communication; metabolic process; regulation of biological process; response to stimulus; transport	Pf01926; Pf02421; Pf06858; Pf08155; Pf08477; Pf10662	652	74.3911	9.23193	0.0940972
A4HV05	40S ribosomal protein S5 OS=Leishmania infantum GN=LINJ_11_0960 PE=4 SV=1 - [A4HV05_LEIIN]	20.6601	21.05	1	2	2	5	structural molecule activity	cytoplasm; ribosome	metabolic process	Pf00177	190	21.2582	10.2134	0.0940814
A4HRP2	Putative uncharacterized protein OS=Leishmania infantum GN=LINJ_02_0430 PE=4 SV=1 - [A4HRP2_LEIIN]	7.02637	13.06	1	3	3	3	transporter activity	cytoplasm; membrane; mitochondrion	regulation of biological process; transport	Pf01459	291	31.9047	8.48486	0.09403
A4IE47	Putative uncharacterized protein OS=Leishmania infantum GN=LINJ_36_4480 PE=4 SV=1 - [A4IE47_LEIIN]	77.7988	15.77	1	17	17	27		membrane			1712	181.511	6.22705	0.0936581
A4I040	Putative beta propeller protein OS=Leishmania infantum GN=LINJ_23_0040 PE=4 SV=1 - [A4I040_LEIIN]	39.0719	19.08	1	5	5	14	protein binding	nucleus; organelle lumen	metabolic process	Pf00400; Pf09384	477	53.6471	7.03467	0.0932017
A4I0A6	Putative kinesin OS=Leishmania infantum GN=LINJ_23_0720 PE=3 SV=1 - [A4I0A6_LEIIN]	21.9732	11.89	1	6	7	9	catalytic activity; motor activity; nucleotide binding	cytoskeleton	cellular component movement	Pf00225	656	75.198	9.46631	0.0930876
A4HRX6	Putative peter pan protein OS=Leishmania infantum GN=LINJ_03_0880 PE=4 SV=1 - [A4HRX6_LEIIN]	13.9826	25.53	1	4	4	5				Pf04427	380	43.1016	9.68604	0.092804
A4I186	Putative uncharacterized protein OS=Leishmania infantum GN=LINJ_25_0440 PE=4 SV=1 - [A4I186_LEIIN]	40.3758	15.93	1	10	10	15	protein binding		metabolic process	Pf00400; Pf08625	1017	109.639	6.78564	0.0912086
A4I8W1	Putative uncharacterized protein OS=Leishmania infantum GN=LINJ_33_1020 PE=4 SV=1 - [A4I8W1_LEIIN]	31.9138	18.69	1	6	6	11	protein binding				594	65.9885	9.49561	0.0909249
A4HVI5	Putative 60S ribosomal protein L18 OS=Leishmania infantum GN=RPL18 PE=4 SV=1 - [A4HVI5_LEIIN]	17.5883	17.68	1	2	2	6	structural molecule activity	cytoplasm; ribosome	metabolic process	Pf00828	198	22.0081	11.5903	0.0908755
A4IBG4	Putative RNA binding protein OS=Leishmania infantum GN=LINJ_35_2590 PE=4 SV=1 - [A4IBG4_LEIIN]	9.26711	25.89	1	2	2	3	nucleotide binding			Pf00076; Pf06674	197	22.2966	10.0962	0.0896998
A4HRR1	Putative uncharacterized protein OS=Leishmania infantum GN=LINJ_02_0630 PE=4 SV=1 - [A4HRR1_LEIIN]	23.5516	12.53	1	8	9	10		membrane		Pf04147	910	100.573	8.17725	0.0894868
E9AHH0	Putative heat-shock protein hsp70 (Fragment) OS=Leishmania infantum GN=LINJ_28_2950 PE=3 SV=1 - [E9AHH0_LEIIN]	26.0061	14.33	5	6	6	9	nucleotide binding		cell organization and biogenesis	Pf00012; Pf06723	621	68.301	6.90283	0.0878464
A4HXV7	Periodic tryptophan protein 2-like protein OS=Leishmania infantum GN=LINJ_18_0830 PE=4 SV=2 - [A4HXV7_LEIIN]	48.7905	18.79	1	9	9	20	protein binding			Pf00400; Pf04003	942	102.83	6.7417	0.0875229
A4HW35	Putative immunodominant antigen (Tc40 antigen-like) OS=Leishmania infantum GN=LINJ_14_0990 PE=4 SV=1 - [A4HW35_LEIIN]	31.9516	15.21	1	8	8	13	protein binding				861	91.4126	6.0874	0.0875152
A4I6M5	Putative uncharacterized protein OS=Leishmania infantum GN=LINJ_31_1010 PE=4 SV=1 - [A4I6M5_LEIIN]	51.5283	12.25	1	7	7	17		membrane			751	80.4221	9.51025	0.0870408
A4HYP7	rRNA biogenesis protein-like protein OS=Leishmania infantum GN=LINJ_20_0710 PE=4 SV=1 - [A4HYP7_LEIIN]	19.1186	9.82	1	7	7	9	protein binding				733	80.6238	8.19189	0.086823
A4I6B1	Putative nucleolar protein OS=Leishmania infantum GN=LINJ_31_0200 PE=4 SV=1 - [A4I6B1_LEIIN]	14.8076	11.31	1	6	6	6	catalytic activity; RNA binding		metabolic process	Pf01189	628	70.1447	6.52197	0.0855375
A4IBX8	Putative uncharacterized protein OS=Leishmania infantum GN=LINJ_35_4450 PE=4 SV=1 - [A4IBX8_LEIIN]	18.656	23.85	1	5	5	6					566	59.4752	9.40771	0.0840687
A4I1I6	Putative GTP-binding protein OS=Leishmania infantum GN=LINJ_25_1460 PE=4 SV=1 - [A4I1I6_LEIIN]	6.96434	11.11	1	2	2	3	catalytic activity; nucleotide binding	cytoplasm; nucleus	cell communication; metabolic process; regulation of biological process; response to stimulus; transport	Pf00025; Pf00071; Pf04670; Pf08477	216	24.2081	6.53662	0.082617
A4I150	Putative poly(A)-binding protein 3 OS=Leishmania infantum GN=PABP3 PE=4 SV=1 - [A4I150_LEIIN]	30.7536	18.2	1	5	5	10	nucleotide binding; RNA binding			Pf00076; Pf00658	544	60.76	8.92432	0.082291
A4IDN7	Putative uncharacterized protein OS=Leishmania infantum GN=LINJ_36_4810 PE=4 SV=1 - [A4IDN7_LEIIN]	19.1862	12.83	1	4	4	6	protein binding				452	48.6508	7.56201	0.0822186
A4HY31	Putative uncharacterized protein OS=Leishmania infantum GN=LINJ_18_1600 PE=4 SV=1 - [A4HY31_LEIIN]	18.845	8.87	1	6	6	8		membrane		Pf03715	654	73.25	9.02686	0.0819112
Q9N9V8	Ribosomal protein L15 OS=Leishmania infantum GN=rpl15 PE=2 SV=1 - [Q9N9V8_LEIIN]	13.1372	11.76	1	2	2	5	structural molecule activity	cytoplasm; ribosome	metabolic process	Pf00827	204	24.4203	11.8833	0.0818991
A4I942	Putative uncharacterized protein OS=Leishmania infantum GN=LINJ_33_2160 PE=4 SV=1 - [A4I942_LEIIN]	28.8271	15.25	1	6	7	10		membrane			787	86.5497	5.97314	0.0808784
A4HTW6	Putative uncharacterized protein OS=Leishmania infantum GN=LINJ_09_0570 PE=4 SV=1 - [A4HTW6_LEIIN]	20.7327	12.86	1	7	7	8					770	86.8513	7.56201	0.0805975
A4I4C8	Putative U3 small nucleolar ribonucleoprotein protein MPP10 OS=Leishmania infantum GN=LINJ_29_0780 PE=4 SV=1 - [A4I4C8_LEIIN]	16.6996	12.59	1	6	6	6				Pf04006	675	74.8696	4.93213	0.0801394
A4HRT0	Putative U2 splicing auxiliary factor OS=Leishmania infantum GN=LINJ_03_0180 PE=4 SV=1 - [A4HRT0_LEIIN]	4.51925	17.62	1	2	2	2	metal ion binding; nucleotide binding; RNA binding	nucleus		Pf00076	210	25.1908	9.24658	0.079394
A4I0B3	Putative uncharacterized protein OS=Leishmania infantum GN=LINJ_23_0790 PE=4 SV=1 - [A4I0B3_LEIIN]	20.8956	9.26	1	6	6	8	protein binding			Pf00400; Pf08149	680	76.4932	9.21729	0.0784383
A4HU29	Putative eukaryotic translation initiation factor 2 subunit OS=Leishmania infantum GN=LINJ_09_1130 PE=4 SV=1 - [A4HU29_LEIIN]	17.1355	12.32	1	4	4	6	catalytic activity; nucleotide binding; RNA binding		metabolic process	Pf00009; Pf09173	479	52.5592	7.06396	0.0761047
A4HRT4	Putative long chain fatty Acyl CoA synthetase OS=Leishmania infantum GN=LINJ_03_0220 PE=4 SV=1 - [A4HRT4_LEIIN]	24.7029	11.51	1	6	6	9	catalytic activity		metabolic process	Pf00501	704	78.8546	7.76709	0.0760894
E9AHS4	Putative uncharacterized protein OS=Leishmania infantum GN=LINJ_34_0780 PE=4 SV=1 - [E9AHS4_LEIIN]	11.9667	11.11	1	4	4	5		membrane		Pf03914	468	52.8041	7.21045	0.0757517
A4I507	Alkyldihydroxyacetonephosphate synthase OS=Leishmania infantum GN=ADS1 PE=4 SV=1 - [A4I507_LEIIN]	25.8043	13.53	1	5	5	8	catalytic activity		metabolic process	Pf01565; Pf02913	621	69.373	8.11865	0.0720742
A4ICM8	Putative uncharacterized protein OS=Leishmania infantum GN=LINJ_36_1120 PE=4 SV=1 - [A4ICM8_LEIIN]	28.3312	15.71	1	8	8	10		membrane			1006	111.432	5.60498	0.0717927
A4I3R4	Putative uncharacterized protein OS=Leishmania infantum GN=LINJ_28_2000 PE=4 SV=1 - [A4I3R4_LEIIN]	33.2824	10.4	1	10	10	12		nucleus		Pf04950; Pf08142	1260	139.686	6.99072	0.0715891
A4I966	Transcription activator (Putative dna-dependent atpase) OS=Leishmania infantum GN=LINJ_33_1800 PE=4 SV=1 - [A4I966_LEIIN]	32.3599	11.7	1	9	9	11	catalytic activity; DNA binding; nucleotide binding	nucleus	cell organization and biogenesis	Pf00176; Pf00271; Pf09111	1103	125.862	7.44482	0.0715068
A4IA86	Putative uncharacterized protein OS=Leishmania infantum GN=LinJ_34_4310 PE=4 SV=1 - [A4IA86_LEIIN]	12.0197	17.63	1	3	3	4	catalytic activity; nucleotide binding	cytoplasm	metabolic process		397	42.8069	8.67529	0.0700821
A4I2M5	Putative nucleoporin (Putative serine peptidase, clan sp, family s59) OS=Leishmania infantum GN=LINJ_27_0390 PE=4 SV=1 - [A4I2M5_LEIIN]	63.1505	12.48	1	11	11	22		membrane; nucleus	transport	Pf04096; Pf12110	1547	158.467	6.82959	0.069415
A4I2Q7	Putative vesicular transport protein (CDC48 homologue) OS=Leishmania infantum GN=LINJ_27_0920 PE=3 SV=1 - [A4I2Q7_LEIIN]	22.1023	13.51	1	5	5	8	catalytic activity; nucleotide binding; protein binding; RNA binding		metabolic process; regulation of biological process; reproduction; response to stimulus	Pf00004; Pf00158; Pf00910; Pf01057; Pf05496; Pf06068; Pf06414; Pf07724; Pf07728	666	72.7044	6.26514	0.0687716
A4ICB6	Putative uncharacterized protein OS=Leishmania infantum GN=LINJ_36_7070 PE=4 SV=1 - [A4ICB6_LEIIN]	13.3033	10.08	1	2	2	5	transporter activity		metabolic process; transport	Pf00213	258	29.111	5.92236	0.0687025
A4I3H0	Putative uncharacterized protein OS=Leishmania infantum GN=LINJ_28_1020 PE=4 SV=1 - [A4I3H0_LEIIN]	15.184	13.38	1	3	3	5					411	45.5555	5.69385	0.0658537
A4I371	Putative uncharacterized protein OS=Leishmania infantum GN=LINJ_27_1360 PE=4 SV=1 - [A4I371_LEIIN]	27.6082	12.09	1	6	6	11				Pf03914	852	93.0589	6.66846	0.0644753
A4HZ42	Putative uncharacterized protein OS=Leishmania infantum GN=LINJ_21_0490 PE=4 SV=1 - [A4HZ42_LEIIN]	16.8368	14.73	1	3	3	6					414	46.681	9.37842	0.064266
A4I259	Putative uncharacterized protein OS=Leishmania infantum GN=LINJ_26_1280 PE=4 SV=2 - [A4I259_LEIIN]	30.028	14.27	1	8	8	11	protein binding				1191	125.587	5.12256	0.0637011
A4HU17	Putative uncharacterized protein OS=Leishmania infantum GN=LINJ_09_1010 PE=4 SV=2 - [A4HU17_LEIIN]	17.7037	8.6	1	4	4	7					616	63.4689	6.12549	0.063023
A4HVT8	Putative uncharacterized protein OS=Leishmania infantum GN=LINJ_13_1340 PE=4 SV=2 - [A4HVT8_LEIIN]	23.6691	11.79	1	7	8	11					1204	128.073	4.97021	0.0624642
A4HT02	Putative uncharacterized protein OS=Leishmania infantum GN=LINJ_06_1140 PE=4 SV=2 - [A4HT02_LEIIN]	11.0727	11.26	1	2	2	4					302	32.2568	9.99365	0.0620024
A4HZI2	Putative centromere/microtubule binding protein cbf5 OS=Leishmania infantum GN=LINJ_21_2130 PE=4 SV=1 - [A4HZI2_LEIIN]	29.064	7.91	1	3	3	14	catalytic activity; RNA binding		metabolic process	Pf01472; Pf01509; Pf08068	430	48.538	9.08545	0.0618073
A4HSC3	Putative uncharacterized protein OS=Leishmania infantum GN=LINJ_04_0810 PE=4 SV=2 - [A4HSC3_LEIIN]	7.29133	9.59	1	3	3	3		nucleus; organelle lumen	metabolic process	Pf00533; Pf06732	438	49.3697	9.15869	0.060766
A4I4D3	Putative uncharacterized protein OS=Leishmania infantum GN=LINJ_29_0830 PE=4 SV=1 - [A4I4D3_LEIIN]	14.005	11.03	1	4	4	5		membrane			698	66.1274	8.80713	0.0604893
A4HWV2	Orotidine-5-phosphate decarboxylase/orotate phosphoribosyltransferase (Putative putative ompdcase-oprtase) OS=Leishmania infantum GN=LINJ_16_0560 PE=1 SV=1 - [A4HWV2_LEIIN]	8.87262	8.97	1	3	3	4	catalytic activity; metal ion binding		metabolic process	Pf00156; Pf00215	457	49.6782	9.0415	0.0603887
A4HU37	Putative uncharacterized protein OS=Leishmania infantum GN=LINJ_09_1210 PE=4 SV=1 - [A4HU37_LEIIN]	5.00921	12.28	1	2	2	8					285	33.1702	10.7847	0.060295
A4IBS6	Putative uncharacterized protein OS=Leishmania infantum GN=LINJ_35_3920 PE=4 SV=1 - [A4IBS6_LEIIN]	7.03512	7.66	1	3	3	3	protein binding			Pf00400; Pf04158	444	50.2742	9.18799	0.0596728
A4HZI3	Putative ATP synthase F1 subunit gamma protein OS=Leishmania infantum GN=LINJ_21_2140 PE=4 SV=1 - [A4HZI3_LEIIN]	29.9692	11.88	1	2	2	14	catalytic activity; transporter activity	membrane	metabolic process; transport	Pf00231	303	34.3733	9.12939	0.0581847
A4ICA9	Putative uncharacterized protein OS=Leishmania infantum GN=LINJ_36_6810 PE=4 SV=2 - [A4ICA9_LEIIN]	13.9627	10.02	1	4	4	5					629	70.189	4.93213	0.056989
A4HU44	Putative AAA family ATPase OS=Leishmania infantum GN=LINJ_09_1280 PE=4 SV=1 - [A4HU44_LEIIN]	30.5509	7.92	1	8	8	11	catalytic activity; nucleotide binding			Pf00004; Pf00308; Pf09848	1288	140.678	6.0874	0.0568674
A4HTV4	Putative uncharacterized protein OS=Leishmania infantum GN=LINJ_09_0450 PE=3 SV=1 - [A4HTV4_LEIIN]	8.90727	9.17	2	3	3	4	catalytic activity; nucleotide binding		metabolic process	Pf00069; Pf07714	469	53.1757	8.646	0.0564168
A4I481	D-lactate dehydrogenase-like protein OS=Leishmania infantum GN=LINJ_29_0290 PE=4 SV=1 - [A4I481_LEIIN]	10.6473	8.35	1	3	3	4	catalytic activity		metabolic process	Pf01565; Pf02913	491	53.319	8.54346	0.0562651
A4IA37	Putative ATP-dependent DNA helicase (Putative ruvb dna helicase-like protein) OS=Leishmania infantum GN=LINJ_34_2440 PE=4 SV=1 - [A4IA37_LEIIN]	13.246	9.73	1	3	3	5	catalytic activity; nucleotide binding		metabolic process	Pf00004; Pf01078; Pf03796; Pf06068	483	53.5205	5.35107	0.0560533
A4I159	Putative cleavage and polyadenylation specificity factor OS=Leishmania infantum GN=LINJ_25_0170 PE=4 SV=1 - [A4I159_LEIIN]	17.9574	14.41	1	5	5	6	catalytic activity			Pf00753; Pf10996	819	89.6886	6.40479	0.0557485
A4HYZ6	Putative ribosome biogenesis protein OS=Leishmania infantum GN=LINJ_20_1640 PE=4 SV=1 - [A4HYZ6_LEIIN]	5.27198	7.91	1	2	2	2				Pf04427	316	35.8765	9.61279	0.0557469
A4HUG5	Putative uncharacterized protein OS=Leishmania infantum GN=LINJ_10_0580 PE=4 SV=1 - [A4HUG5_LEIIN]	18.2134	8.57	1	7	7	7					1155	126.132	5.21143	0.0554974
A4HVZ9	Putative uncharacterized protein OS=Leishmania infantum GN=LINJ_14_0580 PE=4 SV=1 - [A4HVZ9_LEIIN]	31.3872	11.41	1	7	7	12	protein binding			Pf00400; Pf04003	1174	126.863	6.07471	0.0551776
A4I7H8	Putative uncharacterized protein OS=Leishmania infantum GN=LINJ_32_0150 PE=4 SV=1 - [A4I7H8_LEIIN]	21.7017	8.42	1	6	6	9			metabolic process	Pf04615	998	110.735	7.69385	0.0541833
A4HV00	Putative ATPase OS=Leishmania infantum GN=LINJ_11_0910 PE=3 SV=2 - [A4HV00_LEIIN]	42.5314	9.63	1	9	9	14	catalytic activity; nucleotide binding		metabolic process	Pf00004; Pf01078; Pf06068; Pf07724	1548	168.223	7.35693	0.0535005
A4IDZ5	Mkiaa0324 protein-like protein OS=Leishmania infantum GN=LINJ_36_6070 PE=4 SV=1 - [A4IDZ5_LEIIN]	17.7351	8.8	1	3	3	6					500	56.3698	12.3374	0.05322
A4I1G4	Putative uncharacterized protein OS=Leishmania infantum GN=LINJ_25_1240 PE=4 SV=1 - [A4I1G4_LEIIN]	25.2373	11.05	1	6	6	9	protein binding				1068	112.984	9.5249	0.0531049
A4I4E9	Putative uncharacterized protein OS=Leishmania infantum GN=LINJ_29_1000 PE=4 SV=1 - [A4I4E9_LEIIN]	9.44593	9.76	1	3	3	5		membrane		Pf07766	502	56.6948	9.62744	0.0529149
A4I254	Putative uncharacterized protein OS=Leishmania infantum GN=LINJ_26_1230 PE=4 SV=1 - [A4I254_LEIIN]	13.336	8.45	1	4	4	5	protein binding				698	76.2913	7.44482	0.0524306
A4I628	Putative PAS-domain containing phosphoglycerate kinase OS=Leishmania infantum GN=LINJ_30_3430 PE=3 SV=1 - [A4I628_LEIIN]	7.22226	11.95	1	3	3	3	catalytic activity; nucleotide binding; signal transducer activity	cytoplasm	cell communication; metabolic process; regulation of biological process; response to stimulus	Pf00162; Pf00989; Pf08448	527	57.5701	8.19189	0.0521104
A4I5T9	Putative replication factor C, subunit 2 OS=Leishmania infantum GN=LINJ_30_2620 PE=4 SV=1 - [A4I5T9_LEIIN]	8.41234	13.28	1	2	2	2	catalytic activity; DNA binding; nucleotide binding		metabolic process; response to stimulus	Pf00004; Pf03215; Pf05496; Pf08542	354	38.4157	7.44482	0.052062
A4I6M9	Putative uncharacterized protein OS=Leishmania infantum GN=LINJ_31_1050 PE=4 SV=1 - [A4I6M9_LEIIN]	6.63386	4.17	1	2	2	3					384	38.6375	9.46631	0.0517632
E9AI03	Putative replication factor C, subunit 5 OS=Leishmania infantum GN=LINJ_36_7020 PE=4 SV=1 - [E9AI03_LEIIN]	12.9142	9.4	1	2	2	5	catalytic activity; DNA binding; nucleotide binding		metabolic process	Pf10424	351	39.1458	9.49561	0.0510911
A4ID27	Putative uncharacterized protein OS=Leishmania infantum GN=LINJ_36_3880 PE=4 SV=1 - [A4ID27_LEIIN]	72.8911	8.84	1	6	6	25		membrane			1075	118.043	6.65381	0.0508289
E9AHC5	Putative replication factor C, subunit 4 OS=Leishmania infantum GN=LINJ_27_2560 PE=4 SV=1 - [E9AHC5_LEIIN]	6.83411	8.33	1	2	2	3	catalytic activity; DNA binding; nucleotide binding		metabolic process	Pf03215; Pf08542	360	39.4537	7.44482	0.0506924
A4I4M9	Putative uncharacterized protein OS=Leishmania infantum GN=LINJ_29_1820 PE=4 SV=1 - [A4I4M9_LEIIN]	6.20044	12.46	1	2	2	2	catalytic activity			Pf03061	353	39.4867	7.7085	0.0506499
E9AH69	Putative uncharacterized protein OS=Leishmania infantum GN=LINJ_24_1690 PE=4 SV=1 - [E9AH69_LEIIN]	6.29347	9.63	1	2	2	2		membrane			353	39.5435	9.14404	0.0505772
A4HSM6	Stomatin-like protein OS=Leishmania infantum GN=LINJ_05_1040 PE=4 SV=1 - [A4HSM6_LEIIN]	9.1178	10.64	1	2	2	3		membrane		Pf01145	357	39.6632	7.79639	0.0504246
A4IBL6	Putative replication factor C, subunit 3 OS=Leishmania infantum GN=LINJ_35_3300 PE=4 SV=1 - [A4IBL6_LEIIN]	7.76126	12.09	1	2	2	3	catalytic activity; DNA binding; nucleotide binding		metabolic process	Pf00004; Pf03215; Pf08542	364	39.72	8.04541	0.0503525
A4HXW7	Putative uncharacterized protein OS=Leishmania infantum GN=LINJ_18_0940 PE=4 SV=2 - [A4HXW7_LEIIN]	29.5229	10.02	1	6	7	12				Pf03813	1277	139.538	8.20654	0.0501656
A4HZQ8	Putative uncharacterized protein OS=Leishmania infantum GN=LINJ_22_0180 PE=4 SV=1 - [A4HZQ8_LEIIN]	24.2895	14.62	1	3	3	7		membrane			561	60.6868	8.98291	0.0494342
A4I105	Putative uncharacterized protein OS=Leishmania infantum GN=LINJ_24_2050 PE=4 SV=1 - [A4I105_LEIIN]	15.5154	9.26	1	4	4	5		membrane			756	80.9496	6.55127	0.0494135
A4HUL4	RNA-binding protein-like protein OS=Leishmania infantum GN=LINJ_10_1110 PE=4 SV=1 - [A4HUL4_LEIIN]	10.9661	6.54	1	2	2	4	nucleotide binding			Pf00076	382	41.3476	10.0522	0.0483704
A4IDT2	Putative uncharacterized protein OS=Leishmania infantum GN=LINJ_36_5330 PE=4 SV=1 - [A4IDT2_LEIIN]	15.6994	6.34	1	5	5	6					962	103.4	7.2251	0.048356
A4HYD4	Putative uncharacterized protein OS=Leishmania infantum GN=LINJ_19_1150 PE=4 SV=1 - [A4HYD4_LEIIN]	7.23708	6.47	1	2	2	3					371	41.3941	5.07178	0.0483161
A4IAA9	Putative cleavage and polyadenylation specificity factor OS=Leishmania infantum GN=LINJ_34_3210 PE=4 SV=1 - [A4IAA9_LEIIN]	11.3764	6.08	1	4	4	5	catalytic activity			Pf00753; Pf07521; Pf10996; Pf11718; Pf12706	756	83.9871	5.99854	0.0476263
A4HZE7	Putative uncharacterized protein OS=Leishmania infantum GN=LINJ_21_1740 PE=4 SV=1 - [A4HZE7_LEIIN]	15.9641	11.76	1	3	3	5					544	63.027	7.60596	0.0475986
A4IDL9	ATP-dependent RNA helicase-like protein OS=Leishmania infantum GN=LINJ_36_4620 PE=3 SV=1 - [A4IDL9_LEIIN]	17.2124	7.56	1	5	5	7	catalytic activity; nucleotide binding			Pf00270; Pf00271	965	106.884	9.46631	0.0467797
A4IE52	Putative uncharacterized protein OS=Leishmania infantum GN=LINJ_36_4420 PE=4 SV=1 - [A4IE52_LEIIN]	20.3961	7.83	1	5	5	7	protein binding		metabolic process	Pf00400; Pf04192	984	107.025	6.45557	0.0467179
A4HZP8	Putative uncharacterized protein OS=Leishmania infantum GN=LINJ_22_0080 PE=4 SV=2 - [A4HZP8_LEIIN]	32.3744	8.53	1	8	8	12					1536	171.357	8.60205	0.0466862
A4IAW0	Putative uncharacterized protein OS=Leishmania infantum GN=LINJ_35_0630 PE=4 SV=1 - [A4IAW0_LEIIN]	15.3467	9.21	1	3	3	5		membrane			597	65.8805	9.29053	0.045537
A4HSF8	Putative ATP-dependent RNA helicase OS=Leishmania infantum GN=LINJ_05_0360 PE=3 SV=1 - [A4HSF8_LEIIN]	7.64398	7.04	1	3	3	3	catalytic activity; nucleotide binding			Pf00270; Pf00271	625	66.4474	9.75928	0.0451485
A4HRZ6	Calcium-translocating P-type ATPase OS=Leishmania infantum GN=LINJ_04_0010 PE=3 SV=2 - [A4HRZ6_LEIIN]	15.5786	7.82	1	5	5	6	catalytic activity; metal ion binding; nucleotide binding; transporter activity	membrane	metabolic process; transport	Pf00122; Pf00689; Pf00690; Pf00702; Pf08282; Pf12710	1023	111.38	6.17627	0.0448914
A4I7H7	Putative uncharacterized protein OS=Leishmania infantum GN=LINJ_32_0140 PE=4 SV=1 - [A4I7H7_LEIIN]	15.1465	7.29	1	5	5	6	protein binding			Pf00514	1042	111.459	6.87354	0.0448597
A4I5E2	Putative RNA-binding protein OS=Leishmania infantum GN=LINJ_30_1170 PE=4 SV=1 - [A4I5E2_LEIIN]	9.08854	6.79	1	3	3	3	nucleotide binding			Pf00076	619	67.3923	6.18896	0.0445154
A4IBS9	Putative uncharacterized protein OS=Leishmania infantum GN=LINJ_35_3960 PE=4 SV=1 - [A4IBS9_LEIIN]	9.17151	7.59	1	4	4	4		membrane			804	90.5105	7.82568	0.0441938
A4I2R1	Putative uncharacterized protein OS=Leishmania infantum GN=LINJ_27_0970 PE=4 SV=1 - [A4I2R1_LEIIN]	17.0504	10.06	1	3	3	5					646	69.0755	7.57666	0.0434308
A4I794	Putative nucleoporin (NUP54/57) OS=Leishmania infantum GN=LINJ_31_3000 PE=4 SV=1 - [A4I794_LEIIN]	18.0876	6.43	1	2	2	7					451	47.1815	8.60205	0.0423895
E9AHR1	Putative uncharacterized protein OS=Leishmania infantum GN=LINJ_33_2560 PE=4 SV=1 - [E9AHR1_LEIIN]	10.4995	12.92	1	3	3	4		membrane			650	71.8398	8.5874	0.0417596
A4I6U8	Putative uncharacterized protein OS=Leishmania infantum GN=LINJ_31_1730 PE=4 SV=1 - [A4I6U8_LEIIN]	9.0571	5.68	1	3	3	4		membrane			669	71.9166	9.80322	0.041715
A4I8C5	Putative uncharacterized protein (Putative leucine-rich repeat protein) OS=Leishmania infantum GN=LINJ_32_3200 PE=4 SV=1 - [A4I8C5_LEIIN]	16.6186	8.23	1	4	4	5	protein binding			Pf12799	875	96.0904	4.90674	0.0416275
A4I4W8	Putative uncharacterized protein OS=Leishmania infantum GN=LINJ_29_2660 PE=4 SV=1 - [A4I4W8_LEIIN]	14.1319	8.48	1	4	4	5	protein binding				873	96.6245	7.54736	0.0413974
A4ICY9	Putative uncharacterized protein OS=Leishmania infantum GN=LINJ_36_4260 PE=4 SV=1 - [A4ICY9_LEIIN]	8.58258	8.26	1	3	3	3		membrane		Pf00415	690	74.3431	6.39209	0.0403535
A4HV42	Putative uncharacterized protein OS=Leishmania infantum GN=LINJ_11_1350 PE=4 SV=1 - [A4HV42_LEIIN]	4.7605	6.65	1	2	2	2	structural molecule activity	cytoplasm; ribosome	metabolic process	Pf00573	436	50.0358	7.89893	0.0399713
A4IAB6	Putative ruvb-like 1 DNA helicase OS=Leishmania infantum GN=LINJ_34_3280 PE=4 SV=1 - [A4IAB6_LEIIN]	7.25055	6.32	1	2	2	3	catalytic activity; nucleotide binding		metabolic process; response to stimulus	Pf00004; Pf01078; Pf05496; Pf06068	459	50.2485	6.0874	0.0398022
A4I169	Putative uncharacterized protein OS=Leishmania infantum GN=LINJ_25_0270 PE=4 SV=1 - [A4I169_LEIIN]	21.5759	6.14	1	5	5	8					1156	126.689	5.50342	0.0394667
A4I3P2	Putative uncharacterized protein OS=Leishmania infantum GN=LINJ_28_1760 PE=4 SV=2 - [A4I3P2_LEIIN]	5.11582	4.32	1	2	2	2				Pf11822	463	50.6883	7.35693	0.0394568
A4IBI6	Putative chaperone protein DNAj OS=Leishmania infantum GN=LINJ_35_3030 PE=3 SV=1 - [A4IBI6_LEIIN]	6.77819	6.69	1	2	2	3	metal ion binding; nucleotide binding; protein binding	cytoplasm	metabolic process; response to stimulus	Pf00226; Pf00684; Pf01556	478	51.0013	8.74854	0.0392147
A4I222	Putative uncharacterized protein OS=Leishmania infantum GN=LINJ_26_0900 PE=4 SV=1 - [A4I222_LEIIN]	7.76032	7.55	1	3	3	3	nucleotide binding			Pf01695	689	77.4941	7.10791	0.0387126
A4I305	Putative FtsJ cell division protein OS=Leishmania infantum GN=LINJ_27_1900 PE=3 SV=1 - [A4I305_LEIIN]	12.4345	4.86	1	4	4	5	catalytic activity	cytoplasm; nucleus	cell division; metabolic process	Pf01728; Pf07780; Pf11861	925	105.175	7.29834	0.0380317
A4HYC3	Putative uncharacterized protein OS=Leishmania infantum GN=LINJ_19_1030 PE=4 SV=1 - [A4HYC3_LEIIN]	22.0912	6.29	1	5	5	8					1256	131.828	7.78174	0.0379281
A4HRF8	Putative uncharacterized protein OS=Leishmania infantum GN=LINJ_01_0370 PE=4 SV=1 - [A4HRF8_LEIIN]	11.2165	5.88	1	3	3	6		membrane			748	80.462	7.06396	0.0372847
A4HVT9	Putative MCAK-like kinesin OS=Leishmania infantum GN=LINJ_13_1350 PE=3 SV=1 - [A4HVT9_LEIIN]	14.4103	7.14	1	3	3	5	catalytic activity; motor activity; nucleotide binding; protein binding	cytoskeleton	cellular component movement	Pf00225	728	80.7635	9.15869	0.0371455
A4I440	Ribosomal protein L3-like protein OS=Leishmania infantum GN=LINJ_29_0030 PE=4 SV=1 - [A4I440_LEIIN]	9.54557	7.92	1	2	2	3	structural molecule activity	cytoplasm; ribosome	metabolic process	Pf00297	467	53.8918	9.23193	0.0371114
A4HS22	Putative uncharacterized protein OS=Leishmania infantum GN=LINJ_04_0260 PE=4 SV=1 - [A4HS22_LEIIN]	9.29606	6.46	1	2	2	3	structural molecule activity	cytoplasm; mitochondrion; organelle lumen; ribosome	metabolic process	Pf06984; Pf09960	480	54.0567	6.97607	0.0369982
A4I0P8	Putative uncharacterized protein OS=Leishmania infantum GN=LINJ_24_0610 PE=4 SV=1 - [A4I0P8_LEIIN]	29.1918	7.83	1	7	7	10		membrane		Pf11707	1775	191.834	7.86963	0.03649
A4I7G5	Putative uncharacterized protein OS=Leishmania infantum GN=LINJ_32_0020 PE=4 SV=1 - [A4I7G5_LEIIN]	7.94878	8.1	1	1	2	12					494	56.3199	8.63135	0.0355115
A4I3A1	Putative uncharacterized protein OS=Leishmania infantum GN=LINJ_28_0290 PE=4 SV=1 - [A4I3A1_LEIIN]	9.77289	6.41	1	3	3	4	protein binding				796	85.9065	6.52197	0.0349217
A4IE02	Putative uncharacterized protein OS=Leishmania infantum GN=LINJ_36_6150 PE=4 SV=1 - [A4IE02_LEIIN]	31.3965	6.14	1	7	7	11		membrane			1954	208.673	6.7417	0.0335454
A4I0H8	Putative T-complex protein 1, gamma subunit OS=Leishmania infantum GN=LINJ_23_1460 PE=3 SV=1 - [A4I0H8_LEIIN]	8.38584	9.44	1	2	2	3	nucleotide binding; protein binding	cytoplasm	metabolic process	Pf00118	551	60.1533	6.3667	0.0332484
A4IAW4	Putative uncharacterized protein OS=Leishmania infantum GN=LINJ_35_0680 PE=4 SV=1 - [A4IAW4_LEIIN]	93.8536	6.12	1	15	15	35					4180	456.805	7.38623	0.0328367
A4IBH3	Putative uncharacterized protein OS=Leishmania infantum GN=LINJ_35_2900 PE=4 SV=1 - [A4IBH3_LEIIN]	3.89904	3.79	1	2	2	2				Pf04004	554	61.4396	5.08447	0.0325523
A4I8L7	Putative uncharacterized protein OS=Leishmania infantum GN=LINJ_33_0010 PE=4 SV=1 - [A4I8L7_LEIIN]	7.96285	6.33	1	3	3	3			metabolic process		822	92.3808	6.03662	0.0324743
A4I223	Putative uncharacterized protein OS=Leishmania infantum GN=LINJ_26_0910 PE=4 SV=1 - [A4I223_LEIIN]	12.5757	4.98	1	3	3	5	protein binding		metabolic process	Pf00226; Pf11875	843	92.8115	9.18799	0.0323236
A4IDL8	Putative gamma-tubulin complex subunit OS=Leishmania infantum GN=LINJ_36_4610 PE=4 SV=1 - [A4IDL8_LEIIN]	8.63823	7.86	1	3	3	3		cytoplasm; cytoskeleton	cell organization and biogenesis	Pf04130	865	94.0598	6.31592	0.0318946
A4ICW2	EIF3-interacting protein-like protein OS=Leishmania infantum GN=LINJ_36_0270 PE=4 SV=1 - [A4ICW2_LEIIN]	6.20612	6.8	1	2	2	2		membrane		Pf10255	544	62.7114	8.48486	0.0318921
A4HWR0	Putative uncharacterized protein OS=Leishmania infantum GN=LINJ_16_0120 PE=4 SV=1 - [A4HWR0_LEIIN]	11.1122	9.56	1	3	3	4	catalytic activity			Pf01636	826	94.5936	8.51416	0.0317146
A4HWH6	Putative uncharacterized protein OS=Leishmania infantum GN=LINJ_15_0840 PE=4 SV=2 - [A4HWH6_LEIIN]	28.1684	5.57	1	7	7	9	protein binding	cytoplasm; membrane	metabolic process; regulation of biological process	Pf00769; Pf10186; Pf12128	2082	225.19	5.21143	0.0310848
A4HYI3	Choline/Carnitine o-acyltransferase-like protein OS=Leishmania infantum GN=LINJ_19_1570 PE=3 SV=1 - [A4HYI3_LEIIN]	20.785	4.28	1	3	3	9	catalytic activity			Pf00755	865	97.0636	8.06006	0.0309076
A4HZX2	Putative uncharacterized protein OS=Leishmania infantum GN=LINJ_22_0810 PE=4 SV=1 - [A4HZX2_LEIIN]	12.8192	7.33	1	4	4	5			metabolic process		1215	133.438	6.58057	0.0299765
A4HZF4	Putative uncharacterized protein OS=Leishmania infantum GN=LINJ_21_1910 PE=4 SV=1 - [A4HZF4_LEIIN]	6.51269	5.26	1	3	3	3	protein binding				931	102.171	5.60498	0.0293626
A4I9U9	Putative uncharacterized protein OS=Leishmania infantum GN=LINJ_34_1470 PE=4 SV=1 - [A4I9U9_LEIIN]	29.2281	4.6	1	7	8	10		membrane			2611	276.698	6.85889	0.0289124
A4I7V0	Putative uncharacterized protein OS=Leishmania infantum GN=LINJ_32_1390 PE=4 SV=1 - [A4I7V0_LEIIN]	12.3091	3.97	1	2	2	4		membrane		Pf05903	630	69.5	8.60205	0.028777
A4I0T7	Putative replication factor C, subunit 1 OS=Leishmania infantum GN=LINJ_24_1010 PE=4 SV=2 - [A4I0T7_LEIIN]	12.7219	5.45	1	2	2	5	catalytic activity; DNA binding; nucleotide binding	chromosome	metabolic process; response to stimulus	Pf00004; Pf03215; Pf05496; Pf08519	660	71.3734	8.70459	0.0280217
A4HSG8	Putative GTPase OS=Leishmania infantum GN=LINJ_05_0460 PE=4 SV=1 - [A4HSG8_LEIIN]	7.41353	4.63	1	2	2	3	catalytic activity; nucleotide binding; transporter activity	membrane; nucleus; organelle lumen	transport	Pf01926; Pf02421; Pf08153; Pf10139	627	71.5691	9.45166	0.027945
A4I9A0	Putative enoyl-CoA hydratase/Enoyl-CoA isomerase/3-hydroxyacyl-CoA dehydrogenase OS=Leishmania infantum GN=LINJ_33_2740 PE=4 SV=1 - [A4I9A0_LEIIN]	9.88119	11.36	1	2	2	4	catalytic activity; nucleotide binding		metabolic process	Pf00725; Pf00899; Pf01266; Pf02737; Pf12847	660	72.141	8.60205	0.0277235
A4I992	Putative uncharacterized protein OS=Leishmania infantum GN=LINJ_33_2660 PE=4 SV=1 - [A4I992_LEIIN]	22.1113	6.8	1	4	4	8				Pf08161	1295	144.5	9.01221	0.0276817
A4HY46	Putative uncharacterized protein OS=Leishmania infantum GN=LINJ_19_0230 PE=4 SV=1 - [A4HY46_LEIIN]	3.82755	3.13	1	2	2	2		membrane		Pf08701	672	72.7445	8.67529	0.0274935
A4I2I1	Putative uncharacterized protein OS=Leishmania infantum GN=LINJ_26_2630 PE=4 SV=1 - [A4I2I1_LEIIN]	9.72074	7.28	1	2	2	3	catalytic activity; DNA binding; nucleotide binding	chromosome	metabolic process		701	74.4026	4.83057	0.0268808
A4HZ60	Putative RNA helicase OS=Leishmania infantum GN=LINJ_21_0670 PE=4 SV=1 - [A4HZ60_LEIIN]	6.97801	3.01	1	2	2	3	catalytic activity; nucleotide binding			Pf00270; Pf00271	697	75.0512	9.15869	0.0266485
A4I8M3	Putative uncharacterized protein OS=Leishmania infantum GN=LINJ_33_0070 PE=4 SV=1 - [A4I8M3_LEIIN]	3.79412	3.17	1	2	2	2					695	75.7574	7.15186	0.0264001
E9AHX6	Putative polyubiquitin OS=Leishmania infantum GN=LINJ_36_3690 PE=4 SV=1 - [E9AHX6_LEIIN]	9.12163	32.89	3	2	2	3	protein binding			Pf00240; Pf11976	684	76.7625	7.66455	0.0260544
A4HWM2	Putative uncharacterized protein OS=Leishmania infantum GN=LINJ_15_1390 PE=4 SV=1 - [A4HWM2_LEIIN]	11.3018	9.09	1	2	2	3	enzyme regulator activity		metabolic process; regulation of biological process	Pf00566	704	77.3717	6.60986	0.0258492
A4I5A7	Putative uncharacterized protein OS=Leishmania infantum GN=LINJ_30_0810 PE=4 SV=1 - [A4I5A7_LEIIN]	15.3364	7.18	1	3	3	7	protein binding				1058	116.728	7.25439	0.0257007
A4I326	Transcription elongation regulator-like protein OS=Leishmania infantum GN=LINJ_27_2220 PE=4 SV=1 - [A4I326_LEIIN]	4.85461	3.29	1	2	2	2			metabolic process; regulation of biological process	Pf03439	700	78.5887	6.48096	0.025449
A4IBU1	Putative ATP-dependent RNA helicase OS=Leishmania infantum GN=LINJ_35_4080 PE=3 SV=1 - [A4IBU1_LEIIN]	13.4693	7.1	1	2	2	4	catalytic activity; nucleotide binding; RNA binding			Pf00270; Pf00271	690	78.9276	9.62744	0.0253397
A4I009	Putative ATP-dependent DEAD/H RNA helicase OS=Leishmania infantum GN=LINJ_22_1350 PE=4 SV=1 - [A4I009_LEIIN]	8.90362	3.13	1	3	3	4	catalytic activity; nucleotide binding			Pf00270; Pf00271; Pf04408	1087	119.66	6.65381	0.0250711
A4HXK6	Putative translation initiation factor OS=Leishmania infantum GN=LINJ_17_1390 PE=4 SV=1 - [A4HXK6_LEIIN]	6.20873	6.91	1	2	2	2	protein binding; RNA binding		metabolic process	Pf08662	709	80.7601	7.91357	0.0247647
A4I3S6	Putative uncharacterized protein OS=Leishmania infantum GN=LINJ_28_2120 PE=4 SV=1 - [A4I3S6_LEIIN]	5.29409	7.3	1	2	2	3	protein binding				753	81.1634	9.0415	0.0246416
A4I2C3	Putative mitotubule-associated protein Gb4 OS=Leishmania infantum GN=LINJ_26_1950 PE=4 SV=1 - [A4I2C3_LEIIN]	26.7555	6.71	1	7	7	9	catalytic activity; metal ion binding	cytoplasm	metabolic process		2532	286.74	4.65283	0.0244124
A4I2Y8	Putative uncharacterized protein OS=Leishmania infantum GN=LINJ_27_1720 PE=4 SV=1 - [A4I2Y8_LEIIN]	21.3434	7.2	1	6	6	9				Pf08317	2292	246.673	5.10986	0.0243237
A4HZA4	Putative uncharacterized protein OS=Leishmania infantum GN=LINJ_21_0230 PE=4 SV=1 - [A4HZA4_LEIIN]	7.6193	5.61	1	2	2	3					766	82.6897	7.07861	0.0241868
A4I649	Putative serine/threonine-protein kinase (Putative protein kinase) OS=Leishmania infantum GN=LINJ_30_3640 PE=4 SV=1 - [A4I649_LEIIN]	11.5487	6.28	1	2	2	3	catalytic activity; nucleotide binding		metabolic process	Pf00069	748	84.5248	5.021	0.0236617
A4HU74	Putative uncharacterized protein OS=Leishmania infantum GN=LINJ_09_1600 PE=4 SV=1 - [A4HU74_LEIIN]	13.541	3.95	1	4	4	8	protein binding				1544	173.84	7.38623	0.0230097
A4HSZ0	Putative uncharacterized protein OS=Leishmania infantum GN=LINJ_06_1020 PE=4 SV=1 - [A4HSZ0_LEIIN]	9.39186	4.28	1	3	3	4	protein binding				1215	132.517	10.1401	0.0226385
A4HRQ1	Putative uncharacterized protein OS=Leishmania infantum GN=LINJ_02_0530 PE=4 SV=1 - [A4HRQ1_LEIIN]	4.85468	5.31	1	2	2	2		membrane			847	88.5125	8.82178	0.0225957
A4I0S2	Putative uncharacterized protein OS=Leishmania infantum GN=LINJ_24_0850 PE=4 SV=2 - [A4I0S2_LEIIN]	3.98839	3.45	1	2	2	2					811	94.4512	9.14404	0.021175
A4IBP1	Structural maintenance of chromosomes protein OS=Leishmania infantum GN=LINJ_35_3560 PE=3 SV=1 - [A4IBP1_LEIIN]	8.84862	2.57	1	3	3	4	catalytic activity; motor activity; nucleotide binding; protein binding	chromosome; cytoplasm; cytoskeleton; Golgi; membrane; nucleus; organelle lumen	cell organization and biogenesis; metabolic process; regulation of biological process; reproduction; response to stimulus; transport	Pf01576; Pf02463; Pf05483; Pf05557; Pf05622; Pf06470; Pf07888; Pf08317; Pf09726; Pf09730; Pf10186; Pf10234; Pf12128; Pf12718	1322	146.884	8.73389	0.0204243
A4HTJ0	Putative uncharacterized protein OS=Leishmania infantum GN=LINJ_08_0420 PE=4 SV=1 - [A4HTJ0_LEIIN]	17.4134	2.99	1	3	3	6	protein binding			Pf00400	1403	148.387	7.37158	0.0202174
A4HT94	Topoisomerase-related function protein-like protein OS=Leishmania infantum GN=LINJ_07_0780 PE=4 SV=1 - [A4HT94_LEIIN]	4.18102	1.96	1	2	2	2	catalytic activity				917	99.6239	6.84424	0.0200755
A4I3L0	Putative ATP-dependent RNA helicase OS=Leishmania infantum GN=LINJ_28_1420 PE=4 SV=1 - [A4I3L0_LEIIN]	4.9591	2.89	1	2	2	2	catalytic activity; nucleotide binding; RNA binding			Pf00270; Pf00271	900	100.15	7.04932	0.0199701
A4HTJ3	Putative uncharacterized protein OS=Leishmania infantum GN=LINJ_08_0450 PE=4 SV=1 - [A4HTJ3_LEIIN]	27.3241	5.06	1	5	5	10		membrane			2410	255.032	7.02002	0.0196054
A4I9F1	Putative uncharacterized protein OS=Leishmania infantum GN=LINJ_33_3250 PE=4 SV=1 - [A4I9F1_LEIIN]	7.19442	3.43	1	3	3	3			metabolic process; regulation of biological process		1457	163.144	5.89697	0.0183887
A4HUS8	Putative uncharacterized protein OS=Leishmania infantum GN=LINJ_11_0160 PE=4 SV=1 - [A4HUS8_LEIIN]	6.75151	4.67	1	2	2	2		cytoplasm	transport		1027	113.321	5.80811	0.0176489
E9AGX2	Putative kinesin OS=Leishmania infantum GN=LINJ_21_1280 PE=3 SV=1 - [E9AGX2_LEIIN]	15.7615	3.01	1	4	4	6	catalytic activity; motor activity; nucleotide binding	cytoskeleton	cellular component movement	Pf00225; Pf05557	2129	231.098	8.26514	0.0173087
A4I741	Putative uncharacterized protein OS=Leishmania infantum GN=LINJ_31_2430 PE=4 SV=1 - [A4I741_LEIIN]	14.065	4.97	1	3	3	4		membrane		Pf12295	1589	173.444	6.59521	0.0172967
A4IBF8	Putative uncharacterized protein OS=Leishmania infantum GN=LINJ_35_2530 PE=4 SV=1 - [A4IBF8_LEIIN]	7.67756	3.09	1	2	3	3			transport		1651	173.792	5.24951	0.017262
A4I8K5	Myosin XXI OS=Leishmania infantum GN=LINJ_32_4020 PE=4 SV=1 - [A4I8K5_LEIIN]	8.71105	2.29	1	2	2	3	catalytic activity; motor activity; nucleotide binding; protein binding	cytoskeleton		Pf00063; Pf00627	1050	119.039	7.10791	0.0168012
A4HZB6	Putative uncharacterized protein OS=Leishmania infantum GN=LINJ_21_0350 PE=4 SV=1 - [A4HZB6_LEIIN]	7.32516	2.72	1	2	2	3		membrane			1103	121.173	7.72314	0.0165054
A4HTG3	Putative uncharacterized protein OS=Leishmania infantum GN=LINJ_08_0130 PE=4 SV=1 - [A4HTG3_LEIIN]	9.83278	3.22	1	2	2	4					1150	121.196	11.1216	0.0165022
A4HY90	Putative kinesin OS=Leishmania infantum GN=LINJ_19_0700 PE=3 SV=2 - [A4HY90_LEIIN]	11.1114	2.02	1	3	4	7	catalytic activity; motor activity; nucleotide binding	cytoskeleton	cellular component movement	Pf00225; Pf05667; Pf12128	2280	248.321	6.45557	0.0161082
A4HYA2	Putative kinesin OS=Leishmania infantum GN=LINJ_19_0680 PE=3 SV=2 - [A4HYA2_LEIIN]	9.38529	1.77	1	1	2	4	catalytic activity; motor activity; nucleotide binding	cytoplasm; cytoskeleton; membrane; mitochondrion	cellular component movement	Pf00225; Pf01576; Pf02463; Pf09726; Pf09731; Pf12128; Pf12474	1127	126.409	8.79248	0.0158216
A4IDP1	Putative uncharacterized protein OS=Leishmania infantum GN=LINJ_36_4850 PE=4 SV=1 - [A4IDP1_LEIIN]	5.11805	2.74	1	2	2	2		membrane			1240	133.22	7.43018	0.0150128
A4I2B9	Putative uncharacterized protein OS=Leishmania infantum GN=LINJ_26_1910 PE=4 SV=1 - [A4I2B9_LEIIN]	7.49276	3.11	1	2	2	3	catalytic activity		metabolic process		1222	133.988	6.18896	0.0149267
A4HTF1	Putative adaptor complex protein (AP) 3 delta subunit 1 OS=Leishmania infantum GN=LINJ_08_0010 PE=4 SV=1 - [A4HTF1_LEIIN]	10.1178	3.42	1	2	2	3	nucleotide binding; protein binding	chromosome	cell organization and biogenesis	Pf02463; Pf05667; Pf06470	1198	135.068	6.20166	0.0148073
E9AHR3	Putative uncharacterized protein OS=Leishmania infantum GN=LINJ_33_2580 PE=4 SV=1 - [E9AHR3_LEIIN]	9.30409	1.28	1	2	2	4		membrane			1641	171.274	5.98584	0.0116772
A4IE41	Putative uncharacterized protein OS=Leishmania infantum GN=LINJ_36_4540 PE=4 SV=1 - [A4IE41_LEIIN]	4.89716	1.42	1	2	2	2	protein binding				1625	177.343	8.96826	0.0112776
A4HUI1	Putative uncharacterized protein OS=Leishmania infantum GN=LINJ_10_0740 PE=4 SV=1 - [A4HUI1_LEIIN]	9.03761	2.03	1	2	2	3	protein binding				1675	177.811	6.34131	0.0112479
A4HXV6	Putative uncharacterized protein OS=Leishmania infantum GN=LINJ_18_0820 PE=4 SV=1 - [A4HXV6_LEIIN]	12.1842	1.99	1	3	3	4					2661	289.58	6.60986	0.0103598
A4I5K3	Putative uncharacterized protein OS=Leishmania infantum GN=LINJ_30_1760 PE=4 SV=1 - [A4I5K3_LEIIN]	5.59482	2.31	1	2	2	2					1951	210.466	9.01221	0.00950273
A4HRX4	Putative uncharacterized protein OS=Leishmania infantum GN=LINJ_03_0860 PE=4 SV=2 - [A4HRX4_LEIIN]	8.60658	1.5	1	2	2	3					2001	211.967	8.20654	0.00943541
A4HXC1	Putative uncharacterized protein (Fragment) OS=Leishmania infantum GN=LINJ_17_0530 PE=4 SV=1 - [A4HXC1_LEIIN]	9.61424	1.17	1	2	2	3		membrane			2308	247.685	6.90283	0.00807479
A4HZM9	Putative uncharacterized protein OS=Leishmania infantum GN=LINJ_21_0920 PE=4 SV=2 - [A4HZM9_LEIIN]	12.8359	5.3	1	2	2	4		membrane		Pf08317; Pf09726	3205	347.584	5.04639	0.00575401
E9AGP2	Putative uncharacterized protein OS=Leishmania infantum GN=LINJ_16_1410 PE=4 SV=1 - [E9AGP2_LEIIN]	6.231	1.95	1	2	2	2					3745	399.176	8.45557	0.00501032

## Sheet: 3. met-nuc-4405
Accession	Description	Score	Coverage	# Proteins	# Unique Peptides	# Peptides	# PSMs	Molecular Function	Cellular Component	Biological Process	Pfam IDs	# AAs	MW [kDa]	calc. pI	3
E9AHW1	Putative RNA-binding protein OS=Leishmania infantum GN=LINJ_35_2240 PE=4 SV=1 - [E9AHW1_LEIIN]	212.382	60.22	1	13	13	97	nucleotide binding			Pf00076	274	30.2389	8.1333	0.42991
A4I8D8	Putative ribosomal protein L3 OS=Leishmania infantum GN=LINJ_32_3330 PE=3 SV=1 - [A4I8D8_LEIIN]	96.0482	31.03	1	9	9	48	structural molecule activity	cytoplasm; ribosome	metabolic process	Pf00297	419	47.5358	11.0483	0.189331
A4HTR1	Beta tubulin OS=Leishmania infantum GN=LINJ_08_1290 PE=3 SV=1 - [A4HTR1_LEIIN]	33.7908	25.06	2	8	8	15	catalytic activity; nucleotide binding; structural molecule activity	cytoplasm; cytoskeleton	cell organization and biogenesis; cellular component movement; metabolic process	Pf00091; Pf03953; Pf10644	443	49.7067	4.84326	0.160944
A4I1L9	Putative pyruvate dehydrogenase E1 beta subunit OS=Leishmania infantum GN=LINJ_25_1790 PE=4 SV=1 - [A4I1L9_LEIIN]	15.8292	14.29	1	4	4	6	catalytic activity		metabolic process	Pf02779; Pf02780	350	37.8209	5.92236	0.105761
A4ICH2	Putative dihydrolipoamide acetyltransferase OS=Leishmania infantum GN=LINJ_36_2790 PE=3 SV=1 - [A4ICH2_LEIIN]	19.3643	17.28	1	5	5	7	catalytic activity		metabolic process	Pf00198; Pf00364	463	48.5912	7.41553	0.102899
A4HVQ0	Putative 40S ribosomal protein S4 OS=Leishmania infantum GN=LINJ_13_1120 PE=4 SV=1 - [A4HVQ0_LEIIN]	16.8433	12.09	2	3	3	6	RNA binding; structural molecule activity	cytoplasm; ribosome	metabolic process	Pf00900; Pf08071	273	30.6307	10.2866	0.0979411
A4HY08	Putative pyruvate dehydrogenase E1 component alpha subunit OS=Leishmania infantum GN=LINJ_18_1360 PE=4 SV=1 - [A4HY08_LEIIN]	14.9343	10.85	1	4	4	7	catalytic activity		metabolic process	Pf00676	378	42.6918	8.17725	0.0936948
A4I116	40S ribosomal protein S8 OS=Leishmania infantum GN=LINJ_24_2160 PE=3 SV=1 - [A4I116_LEIIN]	9.51287	14.09	1	2	2	3	structural molecule activity	cytoplasm; ribosome	metabolic process	Pf01201	220	24.9469	11.3267	0.0801702
A4I7P2	Putative RNA binding protein OS=Leishmania infantum GN=LINJ_32_0790 PE=4 SV=1 - [A4I7P2_LEIIN]	7.25875	11.91	1	2	2	3	nucleotide binding			Pf00076	235	25.1937	10.5063	0.079385
A4HSB4	Putative fructose-1,6-bisphosphatase, cytosolic OS=Leishmania infantum GN=LINJ_04_1170 PE=3 SV=1 - [A4HSB4_LEIIN]	10.8575	10.54	1	3	3	4	catalytic activity; metal ion binding	cytoplasm	metabolic process	Pf00316	351	38.8317	8.80713	0.0772564
A4I507	Alkyldihydroxyacetonephosphate synthase OS=Leishmania infantum GN=ADS1 PE=4 SV=1 - [A4I507_LEIIN]	13.9747	11.76	1	4	4	5	catalytic activity		metabolic process	Pf01565; Pf02913	621	69.373	8.11865	0.0576593
A4I481	D-lactate dehydrogenase-like protein OS=Leishmania infantum GN=LINJ_29_0290 PE=4 SV=1 - [A4I481_LEIIN]	11.163	9.16	1	3	3	6	catalytic activity		metabolic process	Pf01565; Pf02913	491	53.319	8.54346	0.0562651
A4I309	D-lactate dehydrogenase-like protein OS=Leishmania infantum GN=LINJ_27_1940 PE=4 SV=1 - [A4I309_LEIIN]	9.2946	7.51	1	3	3	4	catalytic activity		metabolic process	Pf01565; Pf02913	493	53.7205	7.97217	0.0558446
A4HT77	Putative 60S ribosomal protein L7a OS=Leishmania infantum GN=LINJ_07_0560 PE=4 SV=1 - [A4HT77_LEIIN]	12.9711	9.91	2	2	2	4		cytoplasm; ribosome		Pf01248	333	37.3641	10.5796	0.0535273
A4I628	Putative PAS-domain containing phosphoglycerate kinase OS=Leishmania infantum GN=LINJ_30_3430 PE=3 SV=1 - [A4I628_LEIIN]	14.2776	7.21	1	3	3	6	catalytic activity; nucleotide binding; signal transducer activity	cytoplasm	cell communication; metabolic process; regulation of biological process; response to stimulus	Pf00162; Pf00989; Pf08448	527	57.5701	8.19189	0.0521104
A4HZ54	Dihydrolipoamide acetyltransferaselike protein OS=Leishmania infantum GN=LINJ_21_0610 PE=4 SV=1 - [A4HZ54_LEIIN]	8.92604	8.12	1	2	2	3	catalytic activity			Pf00364	394	40.1571	5.36377	0.0498044
E9AHH0	Putative heat-shock protein hsp70 (Fragment) OS=Leishmania infantum GN=LINJ_28_2950 PE=3 SV=1 - [E9AHH0_LEIIN]	6.61833	5.96	6	3	3	3	nucleotide binding		cell organization and biogenesis	Pf00012; Pf06723	621	68.301	6.90283	0.0439232
A4HWM6	Putative nucleolar RNA binding protein OS=Leishmania infantum GN=LINJ_15_1430 PE=4 SV=1 - [A4HWM6_LEIIN]	5.75514	7.42	1	2	2	2				Pf01798; Pf08060; Pf08156	445	48.8763	9.15869	0.0409196
E9AGQ3	Putative elongation factor Tu OS=Leishmania infantum GN=LINJ_18_0740 PE=4 SV=1 - [E9AGQ3_LEIIN]	6.48529	5.58	1	2	2	3	catalytic activity; nucleotide binding; RNA binding		metabolic process	Pf00009; Pf03143; Pf03144	466	51.4764	7.73779	0.0388528
A4HY22	Putative P-type H+-ATPase OS=Leishmania infantum GN=H1A-1 PE=3 SV=1 - [A4HY22_LEIIN]	9.98731	4	2	3	3	5	catalytic activity; metal ion binding; nucleotide binding; transporter activity	membrane	metabolic process; transport	Pf00122; Pf00690; Pf00702; Pf12710	974	107.329	5.63037	0.0279515
A4I942	Putative uncharacterized protein OS=Leishmania infantum GN=LINJ_33_2160 PE=4 SV=1 - [A4I942_LEIIN]	15.8455	5.34	1	2	2	4		membrane			787	86.5497	5.97314	0.0231081
A4ICD0	Putative nuclear pore complex protein (NUP155) (Putative nucleoporin) OS=Leishmania infantum GN=LINJ_36_7220 PE=4 SV=1 - [A4ICD0_LEIIN]	13.1437	3.37	1	3	3	6	structural molecule activity	membrane; nucleus	transport	Pf03177; Pf08801	1306	143.664	6.22705	0.020882
A4IB97	Putative uncharacterized protein OS=Leishmania infantum GN=LINJ_35_1980 PE=4 SV=2 - [A4IB97_LEIIN]	14.6913	3.39	1	2	2	5				Pf08640	1061	115.71	8.11865	0.0172846
A4HXK2	Putative uncharacterized protein OS=Leishmania infantum GN=LINJ_17_1350 PE=4 SV=1 - [A4HXK2_LEIIN]	4.61768	3.94	1	2	2	2		membrane		Pf05127; Pf08351	1065	116.708	7.69385	0.0171368
A4HU44	Putative AAA family ATPase OS=Leishmania infantum GN=LINJ_09_1280 PE=4 SV=1 - [A4HU44_LEIIN]	11.1483	2.87	1	2	2	4	catalytic activity; nucleotide binding			Pf00004; Pf00308; Pf09848	1288	140.678	6.0874	0.0142169

## Sheet: 4. met-cito-4405
Accession	Description	Score	Coverage	# Proteins	# Unique Peptides	# Peptides	# PSMs	Molecular Function	Cellular Component	Biological Process	Pfam IDs	# AAs	MW [kDa]	calc. pI	Pep/MW
E9AHW1	Putative RNA-binding protein OS=Leishmania infantum GN=LINJ_35_2240 PE=4 SV=1 - [E9AHW1_LEIIN]	22.9107	22.26	1	3	3	7	nucleotide binding			Pf00076	274	30.2389	8.1333	0.0992101
A4HU34	Mitochondrial RNA binding protein 2 (Mrp2, gbp25) OS=Leishmania infantum GN=LINJ_09_1180 PE=4 SV=1 - [A4HU34_LEIIN]	12.5582	10.74	1	2	2	6	DNA binding		metabolic process; regulation of biological process	Pf09387	242	26.9475	9.51025	0.0742183
A4I3Y3	Putative acyl-CoA dehydrogenase OS=Leishmania infantum GN=LINJ_28_2700 PE=3 SV=1 - [A4I3Y3_LEIIN]	8.33693	4.45	1	2	2	3	catalytic activity		metabolic process	Pf00441; Pf02770; Pf02771; Pf08028; Pf12806	629	68.7795	8.00146	0.0290784
A4HYI5	Inosine-5'-monophosphate dehydrogenase OS=Leishmania infantum GN=LINJ_19_1590 PE=3 SV=1 - [A4HYI5_LEIIN]	4.90302	4.86	1	2	2	2	catalytic activity; metal ion binding; protein binding		metabolic process	Pf00478; Pf00571; Pf00977; Pf01070	514	55.5164	8.52881	0.0360254

## Sheet: 5. ama-nuc-4405
Accession	Description	Score	Coverage	# Proteins	# Unique Peptides	# Peptides	# PSMs	Molecular Function	Cellular Component	Biological Process	Pfam IDs	# AAs	MW [kDa]	calc. pI	Pep/MW
E9AHW1	Putative RNA-binding protein OS=Leishmania infantum GN=LINJ_35_2240 PE=4 SV=1 - [E9AHW1_LEIIN]	19.207	19.34	1	4	4	8	nucleotide binding			Pf00076	274	30.2389	8.1333	0.13228

## Sheet: 6. ama-cito-4405
Accession	Description	Score	Coverage	# Proteins	# Unique Peptides	# Peptides	# PSMs	Molecular Function	Cellular Component	Biological Process	Pfam IDs	# AAs	MW [kDa]	calc. pI	Pep/MW
E9AHW1	Putative RNA-binding protein OS=Leishmania infantum GN=LINJ_35_2240 PE=4 SV=1 - [E9AHW1_LEIIN]	8.41074	15.33	1	3	3	3	nucleotide binding			Pf00076	274	30.2389	8.1333	0.0992101
