# Supplementary material for: Disclosing 3' UTR cis-elements and putative partners involved in gene expression regulation in Leishmania spp
Source: PLoS One. 2017 Aug 31;12(8):e0183401. doi: 10.1371/journal.pone.0183401 (PMC5578504; doi:10.1371/journal.pone.0183401)
Supplement: S3 Table — (XLSX) [file pone.0183401.s008.xlsx]

## Sheet: 0. Legend
	Proteins interacting with both CICS1722 and CICS4405 in the nucleus and cytoplasm in each life stage of L. donovani
Sheet 1.	Proteins found interacting with the CICS1722.The number of proteins are listed in the column A follow by the annotated information of each protein.
Sheet 2.	Proteins found interacting with the CICS4405.The number of proteins are listed in the column A follow by the annotated information of each protein.

## Sheet: 1. CICS1722
Number	Accession	Gene-ID	Description	Molecular Function
(a) 26	A4I481	LinJ.29.0290	D-lactate dehydrogenase-like protein	UDP-N-acetylmuramate dehydrogenase activity, catalytic activity, flavin adenine dinucleotide binding, oxidoreductase activity
	A4I507	LinJ.30.0120	alkyldihydroxyacetonephosphate synthase (ADS1)	UDP-N-acetylmuramate dehydrogenase activity, catalytic activity, flavin adenine dinucleotide binding, oxidoreductase activity
	A4I1L9	LinJ.25.1790	pyruvate dehydrogenase E1 beta subunit, putative	catalytic activity
	A4I8K8	LinJ.32.4050	60S ribosomal protein L2, putative, 60S ribosomal protein L8, putative	structural constituent of ribosome
	A4HYI5	LinJ.19.1590	inosine-5'-monophosphate dehydrogenase	IMP dehydrogenase activity, catalytic activity, protein binding
	A4IB88	LinJ.35.1870	60S ribosomal protein L5, putative	structural constituent of ribosome
	A4ID50	LinJ.36.3630	2-oxoglutarate dehydrogenase E1 component, putative	oxoglutarate dehydrogenase (succinyl-transferring) activity, thiamine pyrophosphate binding
	A4HZB1	LinJ.21.0300	hexokinase	ATP binding
	A4HU34	LinJ.09.1180	mitochondrial RNA binding protein 2, MRP2, gBP25	DNA binding
	A4ID74	LinJ.36.3010	40S ribosomal protein S24e (S24E-1)	structural constituent of ribosome
	A4I5E2	LinJ.30.1170	RNA-binding protein, putative	nucleic acid binding
	A4IB12	LinJ.35.1190	NADH-dependent fumarate reductase, putative	oxidoreductase activity, succinate dehydrogenase activity
	A4HY22	LinJ.18.1500	P-type H+-ATPase, putative (H1A-1)	ATP binding, ATPase activity, catalytic activity, metal ion binding, nucleotide binding
	A4I7Q4	LinJ.32.0930	60S ribosomal protein L18a, putative	structural constituent of ribosome
	A4I9G9	LinJ.34.0010	hypothetical protein, conserved	oxidoreductase activity
	A4I289	LinJ.26.1530	trifunctional enzyme alpha subunit, mitochondrial precursor-like protein	3-hydroxyacyl-CoA dehydrogenase activity, catalytic activity, oxidoreductase activity
	A4I309	LinJ.27.1940	D-lactate dehydrogenase-like protein	UDP-N-acetylmuramate dehydrogenase activity, catalytic activity, flavin adenine dinucleotide binding, oxidoreductase activity
	A4HXF5	LinJ.17.0870	guanosine monophosphate reductase, putative	IMP dehydrogenase activity, catalytic activity, protein binding
	A4IBV3	LinJ.35.4200	poly(A)-binding protein 2, poly(a) binding protein, putative (PABP2)	RNA binding, nucleic acid binding
	A4I4G7	LinJ.29.1160	ribosomal protein L1a, putative	structural constituent of ribosome
	A4HVQ0	LinJ.13.1120	40S ribosomal protein S4, putative	RNA binding, structural constituent of ribosome
	A4I8D8	LinJ.32.3330	ribosomal protein L3, putative	structural constituent of ribosome
	A4HY08	LinJ.18.1360	pyruvate dehydrogenase E1 component alpha subunit, putative	null
	A4I407	LinJ.28.2940	receptor for activated C kinase 1 (RACK1)	protein binding
	A4I7P2	LinJ.32.0790	RNA binding protein, putative	nucleic acid binding
	A4HRT4	LinJ.03.0220	long chain fatty Acyl CoA synthetase, putative	catalytic activity
(b) 140	A4HWX3	LinJ.16.0760	transaldolase, putative	sedoheptulose-7-phosphate:D-glyceraldehyde-3-phosphate glyceronetransferase activity
	A4I449	LinJ.29.0120	proteasome regulatory non-ATPase subunit, putative	binding, enzyme regulator activity
	A4IAE1	LinJ.34.3530	serine palmitoyltransferase-like protein	pyridoxal phosphate binding
	A4HXG5	LinJ.17.0970	META domain containing protein, putative (META2)	null
	A4HUU6	LinJ.11.0350	14-3-3 protein, putative	protein domain specific binding
	A4I1P9	LinJ.25.2090	2,4-dihydroxyhept-2-ene-1,7-dioic acid aldolase, putative	carbon-carbon lyase activity, catalytic activity
	A4IAT7	LinJ.35.0370	ATP-dependent DEAD-box RNA helicase, putative	ATP binding, ATP-dependent helicase activity, helicase activity, nucleic acid binding
	A4HUG1	LinJ.10.0540	mitogen-activated protein kinase 3, putative, map kinase 3, putative (MPK3)	ATP binding, protein kinase activity, protein tyrosine kinase activity
	A4HV22	LinJ.11.1140	protein transport protein SEC31, putative (fragment)	protein binding
	A4IAZ4	LinJ.35.0990	aldose 1-epimerase, putative	carbohydrate binding, catalytic activity, isomerase activity
	A4I7R1	LinJ.32.1000	hypothetical protein, conserved	nucleic acid binding
	A4IDK9	LinJ.36.2480	glyceraldehyde 3-phosphate dehydrogenase, cytosolic	NAD binding, NADP binding
	E9AHK3	LinJ.30.3560	S-adenosylmethionine synthetase (METK1)	ATP binding, methionine adenosyltransferase activity
	A4I1B7	LinJ.25.0780	protein phosphatase, putative (PP2C)	catalytic activity
	A4HZ82	LinJ.21.0890	methionyl-tRNA synthetase, putative (MetRS)	ATP binding, aminoacyl-tRNA ligase activity, methionine-tRNA ligase activity, nucleotide binding
	A4I1Z8	LinJ.26.0630	protein disulfide isomerase, putative	isomerase activity
	E9AGZ1	LinJ.22.0013	GMP synthase, putative, glutamine amidotransferase, putative	ATP binding, GMP synthase (glutamine-hydrolyzing) activity, pyrophosphatase activity
	A4HW83	LinJ.14.1460	tyrosyl-tRNA synthetase, putative	ATP binding, aminoacyl-tRNA ligase activity, nucleotide binding
	A4I5Z0	LinJ.30.3130	RNA-binding protein 42 (RNA-binding motif protein 42), putative	null
	A4I2P6	LinJ.27.0740	2-oxoglutarate dehydrogenase subunit, putative	oxoglutarate dehydrogenase (succinyl-transferring) activity, thiamine pyrophosphate binding
	A4IAJ9	LinJ.34.4250	hypothetical protein, conserved	null
	E9AGK2	LinJ.13.1400	chaperonin TCP20, putative	ATP binding, unfolded protein binding
	A4I013	LinJ.22.1390	alanyl-tRNA synthetase, putative	ATP binding, alanine-tRNA ligase activity, nucleic acid binding, nucleotide binding
	A4I910	LinJ.33.1470	mitogen activated protein kinase, putative (MPK11)	ATP binding, protein kinase activity, protein tyrosine kinase activity
	A4HVE5	LinJ.13.0090	carboxypeptidase, putative, metallo-peptidase, Clan MA(E), family 32	metallocarboxypeptidase activity
	A4HRY4	LinJ.03.0960	eukaryotic initiation factor 2a, putative	RNA binding, translation initiation factor activity
	A4HVY8	LinJ.14.0460	hypothetical protein, conserved	null
	A4I933	LinJ.33.1710	cytosolic nonspecific dipeptidase, putative	hydrolase activity
	A4HRT1	LinJ.03.0190	delta-1-pyrroline-5-carboxylate dehydrogenase, putative	1-pyrroline-5-carboxylate dehydrogenase activity, oxidoreductase activity
	A4I2T3	LinJ.27.1220	hypothetical protein, conserved	ATP binding, RNA binding, helicase activity, nucleic acid binding, zinc ion binding
	A4I421	LinJ.28.3090	cytosolic malate dehydrogenase (cMDH)	catalytic activity, malate dehydrogenase activity, oxidoreductase activity
	A4I8I4	LinJ.32.3810	3-hydroxyisobutyryl-coenzyme a hydrolase-like protein	catalytic activity
	A4I226	LinJ.26.0940	hypothetical protein, conserved	null
	A4IDB2	LinJ.36.1490	translation elongation factor 1-beta, putative	translation elongation factor activity
	A4I1I6	LinJ.25.1460	GTP-binding protein, putative	GTP binding, GTPase activity
	A4HXU2	LinJ.18.0670	hypothetical protein, conserved	binding
	A4HSL8	LinJ.05.0960	dipeptidyl-peptidase III, putative, metallo-peptidase, Clan M-, Family M49	dipeptidyl-peptidase activity
	A4HYX7	LinJ.20.1390	coatomer beta subunit, putative	binding, structural molecule activity
	Q2PD92	LinJ.35.0840	aspartate aminotransferase, putative	pyridoxal phosphate binding
	A4HZ53	LinJ.21.0600	la RNA binding protein, putative	nucleic acid binding
	A4IAM3	LinJ.34.4360	d-isomer specific 2-hydroxyacid dehydrogenase- like protein	cofactor binding
	A4I330	LinJ.27.2260	GTP binding protein, putative	GTP binding
	A4ID08	LinJ.36.4070	eukaryotic translation initiation factor 3 subunit 2, putative	protein binding
	A4I3X3	LinJ.28.2600	2-oxoglutarate dehydrogenase, E2 component, dihydrolipoamide succinyltransferase, putative	null
	A4I009	LinJ.22.1350	ATP-dependent DEAD/H RNA helicase, putative	ATP binding, ATP-dependent helicase activity, helicase activity, nucleic acid binding
	Q6QMI0	LinJ.18.1570	nonspecific nucleoside hydrolase (NH)	null
	A4I4S5	LinJ.29.2270	rab-GDP dissociation inhibitor, putative	null
	A4HTE9	LinJ.07.0710	hypothetical protein, conserved	null
	A4I0C0	LinJ.23.0860	3-ketoacyl-CoA thiolase, putative	catalytic activity
	A4I0R5	LinJ.24.0780	malic enzyme	NAD binding
	A4ICB5	LinJ.36.7060	serine peptidase clan SC, family S9A, putative, prolyl endopeptidase (POP)	serine-type endopeptidase activity, serine-type peptidase activity
	A4I7R7	LinJ.32.1060	chaperonin containing t-complex protein, putative	ATP binding, unfolded protein binding
	A4I7K9	LinJ.32.0460	40S ribosomal protein S2	RNA binding, structural constituent of ribosome
	A4I649	LinJ.30.3640	serine/threonine-protein kinase, putative, protein kinase, putative	ATP binding, protein kinase activity
	A4IDD3	LinJ.36.1700	clathrin heavy chain, putative	binding, structural molecule activity
	A4HYW1	LinJ.20.1210	calpain-like cysteine peptidase, putative, cysteine peptidase, Clan CA, family C2, putative	calcium-dependent cysteine-type endopeptidase activity
	A4I3Q0	LinJ.28.1850	proteasome regulatory non-ATP-ase subunit 2, putative	binding, enzyme regulator activity
	A4HSS8	LinJ.06.0370	glutamine synthetase, putative	glutamate-ammonia ligase activity
	A4HTZ8	LinJ.09.0820	oligopeptidase b, Serine peptidase, Clan SC, Family S9A (OPB)	serine-type endopeptidase activity, serine-type peptidase activity
	A4I1R2	LinJ.25.2220	succinyl-CoA synthetase alpha subunit, putative	catalytic activity, cofactor binding
	E9AGF0	LinJ.12.0580	alanine aminotransferase (ALAT)	pyridoxal phosphate binding
	A4I4F2	LinJ.29.1030	5-histidylcysteine sulfoxide synthase, putative	null
	A4HYC1	LinJ.19.1010	phenylalanyl-tRNA synthetase, putative	ATP binding, RNA binding, magnesium ion binding, nucleotide binding, phenylalanine-tRNA ligase activity
	A4HSZ9	LinJ.06.1110	deoxyribose-phosphate aldolase, putative	deoxyribose-phosphate aldolase activity, lyase activity
	A4I1K0	LinJ.25.1600	mitochondrial RNA binding complex 1 subunit, putative	null
	A4I2F5	LinJ.26.2290	nitrilase, putative	null
	A4I8A3	LinJ.32.2960	proteasome regulatory non-ATP-ase subunit, putative	protein binding
	A4I4D6	LinJ.29.0860	CPC cysteine peptidase, Clan CA, family C1, Cathepsin B-like	cysteine-type peptidase activity
	E9AGB0	LinJ.12.0190	proteasome regulatory ATPase subunittcc1l8.3, putative	ATP binding, hydrolase activity, nucleoside-triphosphatase activity, nucleotide binding
	A4HRR9	LinJ.02.0710	dipeptylcarboxypeptidase (DCP)	metalloendopeptidase activity
	A4I0A5	LinJ.23.0710	ubiquitin-activating enzyme E1, putative	ATP binding, catalytic activity, small protein activating enzyme activity
	A4IDJ9	LinJ.36.2380	developmentally regulated GTP-binding protein 1, putative	GTP binding
	A4HXZ5	LinJ.18.1220	prolyl-tRNA synthetase, putative, bifunctional aminoacyl-tRNA synthetase, putative	ATP binding, aminoacyl-tRNA ligase activity, nucleotide binding, proline-tRNA ligase activity
	A4HXV6	LinJ.18.0820	hypothetical protein, conserved	binding
	A4I2T4	LinJ.27.1230	arginyl-tRNA synthetase, putative	ATP binding, aminoacyl-tRNA ligase activity, arginine-tRNA ligase activity, nucleotide binding
	A4HXK6	LinJ.17.1390	translation initiation factor, putative	null
	A4I708	LinJ.31.2320	3,2-trans-enoyl-CoA isomerase, mitochondrial precursor, putative	catalytic activity
	A4HRN4	LinJ.02.0340	proteasome regulatory non-ATPase subunit 6, putative	protein binding
	A4HSC2	LinJ.04.1250	actin (ACT)	null
	A4I7B5	LinJ.31.3210	phosphoglycan beta 1,3 galactosyltransferase 5 (SCG5)	catalytic activity, metal ion binding, metalloendopeptidase activity, zinc ion binding
	I3VJK6	LinJ.29.2080	fumarate hydratase, putative	fumarate hydratase activity, hydro-lyase activity, lyase activity
	E9AHQ2	LinJ.33.2470	succinyl-coA:3-ketoacid-coenzyme A transferase, mitochondrial precursor, putative	CoA-transferase activity
	A4I341	LinJ.27.2350	heat shock protein DNAJ, putative	heat shock protein binding, unfolded protein binding
	A4HYQ5	LinJ.20.0630	cytidine triphosphate synthase, putative	CTP synthase activity
	A4ICD8	LinJ.36.7320	eukaryotic translation initiation factor 3 subunit 8, putative	translation initiation factor activity
	A4ICW2	LinJ.36.0270	eukaryotic translation initiation factor 3 subunit L, putative	null
	A4HY66	LinJ.19.0440	nucleosome assembly protein, putative	null
	A4I4D1	LinJ.29.0810	U-box domain protein, putative	ubiquitin-protein ligase activity
	I3VJM4	LinJ.34.0080	glucose-6-phosphate 1-dehydrogenase, putative (G6PD)	NADP binding, glucose-6-phosphate dehydrogenase activity
	A4I2C4	LinJ.26.1960	hypothetical protein, conserved	null
	A4I150	LinJ.25.0080	poly(A)-binding protein 3, putative (PABP3)	RNA binding, nucleic acid binding
	A4HVN8	LinJ.13.1000	leucyl-tRNA synthetase, putative	ATP binding, aminoacyl-tRNA editing activity, aminoacyl-tRNA ligase activity, leucine-tRNA ligase activity, nucleotide binding
	A4HVN4	LinJ.13.0960	NADH-cytochrome b5 reductase, putative	oxidoreductase activity
	A4I9B4	LinJ.33.2880	translation initiation factor IF-2, putative	GTP binding, GTPase activity
	A4IDA9	LinJ.36.3360	14-3-3 protein-like protein	protein domain specific binding
	A4I1W8	LinJ.26.0310	C-1-tetrahydrofolate synthase, cytoplasmic, putative	catalytic activity, methylenetetrahydrofolate dehydrogenase (NADP+) activity
	A4I1G0	LinJ.25.2580	ATPase beta subunit, putative (fragment)	ATP binding
	A4I0H8	LinJ.23.1460	T-complex protein 1, gamma subunit, putative	ATP binding, unfolded protein binding
	A4IAL2	LinJ.34.4230	1,2-Dihydroxy-3-keto-5-methylthiopentene dioxygenase, putative	acireductone dioxygenase [iron(II)-requiring] activity
	A4HXQ4	LinJ.18.0280	hypothetical protein, conserved	null
	A4I8P2	LinJ.33.0260	thiol-dependent reductase 1 (TDR1)	protein binding
	A4HZ81	LinJ.21.0880	hypothetical protein, conserved	null
	A4IBJ4	LinJ.35.3110	ubiquitin-activating enzyme E1, putative	ATP binding, catalytic activity, small protein activating enzyme activity
	A4HY10	LinJ.18.1380	60S ribosomal protein L34, putative	structural constituent of ribosome
	A4I0Y8	LinJ.24.1560	translationally controlled tumor protein (TCTP), putative	null
	A4I5Z4	LinJ.30.3170	valyl-tRNA synthetase, putative	ATP binding, aminoacyl-tRNA editing activity, aminoacyl-tRNA ligase activity, nucleotide binding, valine-tRNA ligase activity
	A4I695	LinJ.31.0010	5-methyltetrahydropteroyltriglutamate-homocysteine S-methyltransferase, putative	5-methyltetrahydropteroyltriglutamate-homocysteine S-methyltransferase activity, zinc ion binding
	A4I120	LinJ.24.2200	3-hydroxy-3-methylglutaryl-CoA synthase, putative (HMGS)	catalytic activity, hydroxymethylglutaryl-CoA synthase activity
	A4HU23	LinJ.09.1070	hypothetical protein, conserved (POMP10)	null
	E9AGR8	LinJ.19.0150	metallo-peptidase, Clan MG, Family M24	null
	A4HSF7	LinJ.05.0350	trypanothione reductase (TRYR)	disulfide oxidoreductase activity, flavin adenine dinucleotide binding, oxidoreductase activity
	A4IAK2	LinJ.34.4140	coatomer alpha subunit, putative	protein binding, structural molecule activity
	A4IA37	LinJ.34.2440	ruvB-like DNA helicase, putative (RUVBL)	ATP binding, DNA helicase activity, nucleoside-triphosphatase activity, nucleotide binding
	A4I7G5	LinJ.32.0020	nuclear segregation protein, putative	null
	A4I4T3	LinJ.29.2350	metallo-peptidase, Clan MA(E) Family M1, Aminopeptidase M1, putative	metallopeptidase activity, zinc ion binding
	A4I2S6	LinJ.27.1150	T-complex protein 1, beta subunit, putative	ATP binding, unfolded protein binding
	Q8I496	LinJ.36.4180	hslVU complex proteolytic subunit, threonine peptidase, Clan T(1), family T1B, ATP-dependent protease subunit HslV, putative (HsIV)	threonine-type endopeptidase activity
	A4IAB6	LinJ.34.3280	ruvb-like 1 DNA helicase, putative	ATP binding, DNA helicase activity, nucleoside-triphosphatase activity, nucleotide binding
	A4HUW9	LinJ.11.0590	mRNA cap guanine-N7 methyltransferase, putative	null
	A4I5Y5	LinJ.30.3080	eukaryotic translation initiation factor 3 subunit 7-like protein	translation initiation factor activity
	A4I1Q0	LinJ.25.2100	hypothetical protein, conserved	null
	A4I3W2	LinJ.28.2480	eukaryotic translation initiation factor, putative	protein binding
	E9AGX7	LinJ.21.1330	T-complex protein 1, delta subunit, putative	ATP binding, unfolded protein binding
	E9AGB4	LinJ.12.0230	cysteinyl-tRNA synthetase, putative	ATP binding, aminoacyl-tRNA ligase activity, cysteine-tRNA ligase activity, nucleotide binding
	A4I4I8	LinJ.29.1400	carnitine/choline acetyltransferase, putative	null
	E9AH43	LinJ.24.0310	fumarate hydratase, putative	fumarate hydratase activity, hydro-lyase activity, lyase activity
	A4HRR6	LinJ.02.0680	ATP-dependent Clp protease subunit, heat shock protein 78 (HSP78), putative	ATP binding, nucleoside-triphosphatase activity, nucleotide binding
	A4IBS4	LinJ.35.3900	T-complex protein 1, eta subunit, putative	ATP binding, unfolded protein binding
	A4HUF8	LinJ.10.0490	GP63, leishmanolysin (GP63-1)	metalloendopeptidase activity, zinc ion binding
	A4I608	LinJ.30.3290	glutamyl-tRNA synthetase, putative	ATP binding, aminoacyl-tRNA ligase activity, glutamate-tRNA ligase activity, nucleotide binding
	A4HZ77	LinJ.21.0840	proteasome regulatory non-ATP-ase subunit 5, putative (RPN5)	protein binding
	A4HY21	LinJ.18.1490	P-type H+-ATPase, putative (fragment) (H1A-1)	ATP binding, metal ion binding, nucleotide binding
	A4I9G2	LinJ.33.3360	beta prime cop protein, putative	protein binding, structural molecule activity
	A4IBE2	LinJ.35.2790	galactokinase-like protein	ATP binding, galactokinase activity
	A4IE04	LinJ.36.6170	hypothetical protein, conserved	acireductone synthase activity, magnesium ion binding
	A4I5G9	LinJ.30.1440	amidohydrolase, putative	hydrolase activity
	A4HRH5	LinJ.01.0540	long-chain-fatty-acid-CoA ligase, putative	catalytic activity
	A4I904	LinJ.33.1410	glutamine aminotransferase, putative (GlnAT)	pyridoxal phosphate binding
	A4ICD5	LinJ.36.7280	protein disulfide isomerase 2 (PDI2)	isomerase activity
	A4IE56	LinJ.36.4380	oxidoreductase, putative	oxidoreductase activity, zinc ion binding
(c) 55	A4I5S4	LinJ.30.2470	heat shock 70-related protein 1, mitochondrial precursor, putative	ATP binding, unfolded protein binding
	A4HST3	LinJ.06.0430	60S ribosomal protein L19, putative	structural constituent of ribosome
	A4HRZ6	LinJ.04.0010	calcium-translocating P-type ATPase	ATP binding, calcium-transporting ATPase activity, catalytic activity, metal ion binding, nucleotide binding
	E9AHH0	LinJ.28.2950	heat-shock protein hsp70, putative (fragment)	null
	A4I3V7	LinJ.28.2430	glycosomal membrane protein, putative	null
	A4HWJ8	LinJ.15.1060	60S ribosomal protein L6, putative	structural constituent of ribosome
	E9AH71	LinJ.24.1710	hypothetical protein, conserved	fatty-acyl-CoA reductase (alcohol-forming) activity
	A4I1T6	LinJ.25.2470	pumillio protein 8, putative (PUF8)	RNA binding, binding
	A4HZ76	LinJ.21.0830	hypothetical protein, conserved	null
	A4HYI3	LinJ.19.1570	choline/Carnitine o-acyltransferase-like protein	null
	A4HVZ9	LinJ.14.0580	hypothetical protein, conserved	protein binding
	A4HWR0	LinJ.16.0120	hypothetical protein, conserved	null
	A4HZ60	LinJ.21.0670	RNA helicase, putative	ATP binding, ATP-dependent helicase activity, helicase activity, nucleic acid binding
	A4HZF7	LinJ.21.1830	hypothetical protein, conserved	null
	A4IB09	LinJ.35.1150	oligosaccharyl transferase-like protein	oligosaccharyl transferase activity
	A4HZI2	LinJ.21.2130	centromere/microtubule binding protein cbf5, putative	RNA binding, pseudouridine synthase activity
	A4HVR4	LinJ.13.1260	hypothetical protein, conserved	null
	A4HTD0	LinJ.07.1210	cation-transporting ATPase, putative	ATP binding, ATPase activity, metal ion binding, nucleotide binding
	E9AGR2	LinJ.19.0090	fibrillarin, putative	RNA binding, methyltransferase activity
	A4I2R2	LinJ.27.0980	mitochondrial RNA binding protein 1, guide RNA-binding protein of 21 kDa (gBP21)	DNA binding
	A4HWV2	LinJ.16.0560	orotidine-5-phosphate decarboxylase/orotate phosphoribosyltransferase, putative, OMPDCase-OPRTase, putative	catalytic activity, orotidine-5'-phosphate decarboxylase activity
	A4HWB0	LinJ.15.0130	ATP-dependent RNA helicase, putative	ATP binding, ATP-dependent helicase activity, helicase activity, nucleic acid binding
	A4I1M5	LinJ.25.1850	3-oxo-5-alpha-steroid 4-dehydrogenase, putative	null
	A4HSB4	LinJ.04.1170	fructose-1,6-bisphosphatase, cytosolic, putative	phosphoric ester hydrolase activity
	A4IAD2	LinJ.34.3440	60S ribosomal protein L21, putative	structural constituent of ribosome
	A4HW35	LinJ.14.0990	immunodominant antigen, putative, tc40 antigen-like	null
	A4IBY3	LinJ.35.4500	mitochondrial phosphate transporter, putative	null
	A4HZ42	LinJ.21.0490	hypothetical protein, conserved	null
	A4HY91	LinJ.19.0710	glycosomal malate dehydrogenase	L-malate dehydrogenase activity, catalytic activity, oxidoreductase activity
	A4I672	LinJ.30.3390	60S ribosomal protein L9, putative	rRNA binding, structural constituent of ribosome
	A4HXW7	LinJ.18.0940	hypothetical protein, conserved	null
	A4HY01	LinJ.18.1280	hypothetical protein, conserved	null
	A4I116	LinJ.24.2160	40S ribosomal protein S8, putative	structural constituent of ribosome
	A4HW14	LinJ.14.0760	fatty acid elongase, putative	null
	A4HSE7	LinJ.05.0280	protein tyrosine phosphatase, putative	null
	A4HUX0	LinJ.11.0600	3-methylcrotonoyl-CoA carboxylase beta subunit, putative	ligase activity
	E9AHM8	LinJ.33.0350	heat shock protein 83, heat shock protein 83-1 (HSP83-1)	ATP binding, unfolded protein binding
	E9AHL8	LinJ.31.2720	acetoin dehydrogenase e3 component-like protein	flavin adenine dinucleotide binding, oxidoreductase activity
	A4HYZ5	LinJ.20.1620	ribosomal protein S11 homolog	structural constituent of ribosome
	A4HYP7	LinJ.20.0710	rRNA biogenesis protein-like protein	null
	A4HXT8	LinJ.18.0630	60S ribosomal protein L10a, putative	RNA binding, structural constituent of ribosome
	A4HYB7	LinJ.19.0970	4-coumarate:coa ligase-like protein	catalytic activity
	A4HV12	LinJ.11.1030	hypothetical protein, conserved	null
	E9AGQ3	LinJ.18.0740	Elongation factor Tu, mitochondrial, putative (EF-Tu)	GTP binding, GTPase activity
	A4I2R1	LinJ.27.0970	hypothetical protein, conserved	null
	Q9N9V8	LinJ.30.3710	ribosomal protein L15, putative	structural constituent of ribosome
	A4HTP3	LinJ.08.1010	hypothetical protein, conserved	null
	A4HT82	LinJ.07.0510	vacuolar-type Ca2+-ATPase, putative	ATP binding, calcium-transporting ATPase activity, catalytic activity, metal ion binding, nucleotide binding
	A4HZ54	LinJ.21.0610	dihydrolipoamide acetyltransferase precursorlike protein	null
	A4HSE3	LinJ.05.0140	nucleolar RNA helicase II, putative	ATP binding, ATP-dependent helicase activity, RNA binding, helicase activity, nucleic acid binding
	A4I628	LinJ.30.3430	PAS-domain containing phosphoglycerate kinase, putative	phosphoglycerate kinase activity, signal transducer activity
	A4I4W0	LinJ.29.2570	60S ribosomal protein L13, putative	structural constituent of ribosome
	A4HS42	LinJ.04.0460	60S ribosomal protein L11 (L5, L16)	structural constituent of ribosome
	A4I3Y3	LinJ.28.2700	acyl-CoA dehydrogenase, putative	acyl-CoA dehydrogenase activity
	A4I114	LinJ.24.2140	60S ribosomal protein L26, putative	structural constituent of ribosome
(d) 5	E9AHW1	LinJ.35.2240	RNA-binding protein, putative	nucleic acid binding
	A4IA34	LinJ.34.2410	hypothetical protein, conserved	nucleic acid binding
	A4ICH2	LinJ.36.2790	dihydrolipoamide acetyltransferase precursor, putative	null
	A4HVG8	LinJ.13.0270	hypothetical protein, conserved	nucleic acid binding
	A4HT77	LinJ.07.0560	60S ribosomal protein L7a, putative	null
(e) 4	A4HUC9	LinJ.10.0210	Nucleolar protein 56, putative (NOP56)	null
	A4I0E4	LinJ.23.1120	cytosolic leucyl aminopeptidase, metallo-peptidase, Clan MF, Family M17 (LAP)	aminopeptidase activity
	A4HUB4	LinJ.10.0050	ribosomal protein l35a, putative	structural constituent of ribosome
	A4I2Y0	LinJ.27.2020	RNA-binding protein, putative	nucleic acid binding, zinc ion binding
4(f)	Q9BJC8	LinJ.29.1850	histone H2A, putative	DNA binding, protein heterodimerization activity
	E9AGQ7	LinJ.19.0040	histone H2B	DNA binding, protein heterodimerization activity
	A4HWN5	LinJ.15.1530	ribosomal protein S6, putative, NPH2/RS6-like protein	null
	A4HWU4	LinJ.16.0470	60S ribosomal protein L21, putative	structural constituent of ribosome

## Sheet: 2. CICS4405
Number	Accession	Gene-ID	Description	Molecular Function
(a) 24	E9AHH0	LinJ.28.2950	heat-shock protein hsp70, putative (fragment)	null
	A4ICH2	LinJ.36.2790	dihydrolipoamide acetyltransferase precursor, putative	null
	A4I309	LinJ.27.1940	D-lactate dehydrogenase-like protein	UDP-N-acetylmuramate dehydrogenase activity, catalytic activity, flavin adenine dinucleotide binding, oxidoreductase activity
	A4HVQ0	LinJ.13.1120	40S ribosomal protein S4, putative	RNA binding, structural constituent of ribosome
	A4HY08	LinJ.18.1360	pyruvate dehydrogenase E1 component alpha subunit, putative	null
	A4HT77	LinJ.07.0560	60S ribosomal protein L7a, putative	null
	A4HTR1	LinJ.08.1290	beta tubulin	GTP binding, GTPase activity
	A4HZ54	LinJ.21.0610	dihydrolipoamide acetyltransferase precursorlike protein	null
	A4IB97	LinJ.35.1980	hypothetical protein, conserved	null
	A4I628	LinJ.30.3430	PAS-domain containing phosphoglycerate kinase, putative	phosphoglycerate kinase activity, signal transducer activity
	A4I507	LinJ.30.0120	alkyldihydroxyacetonephosphate synthase (ADS1)	UDP-N-acetylmuramate dehydrogenase activity, catalytic activity, flavin adenine dinucleotide binding, oxidoreductase activity
	A4I481	LinJ.29.0290	D-lactate dehydrogenase-like protein	UDP-N-acetylmuramate dehydrogenase activity, catalytic activity, flavin adenine dinucleotide binding, oxidoreductase activity
	A4I1L9	LinJ.25.1790	pyruvate dehydrogenase E1 beta subunit, putative	catalytic activity
	A4HWM6	LinJ.15.1430	nucleolar RNA binding protein, putative	null
	A4ICD0	LinJ.36.7220	nuclear pore complex protein (NUP155), putative, nucleoporin, putative	null
	A4HU34	LinJ.09.1180	mitochondrial RNA binding protein 2, MRP2, gBP25	DNA binding
	A4HU44	LinJ.09.1280	AAA family ATPase, putative	ATP binding, nucleoside-triphosphatase activity, nucleotide binding
	A4I942	LinJ.33.2160	hypothetical protein, conserved	null
	A4I8D8	LinJ.32.3330	ribosomal protein L3, putative	structural constituent of ribosome
	A4I116	LinJ.24.2160	40S ribosomal protein S8, putative	structural constituent of ribosome
	A4HXK2	LinJ.17.1350	hypothetical protein, conserved	null
	E9AGQ3	LinJ.18.0740	Elongation factor Tu, mitochondrial, putative (EF-Tu)	GTP binding, GTPase activity
	A4I7P2	LinJ.32.0790	RNA binding protein, putative	nucleic acid binding
	A4I3Y3	LinJ.28.2700	acyl-CoA dehydrogenase, putative	acyl-CoA dehydrogenase activity
(b) 272	A4I2U1	LinJ.27.1300	60S acidic ribosomal protein P0, putative	structural constituent of ribosome
	A4IB61	LinJ.35.1600	hypothetical protein, conserved	null
	A4HSG8	LinJ.05.0460	GTPase, putative	GTP binding
	A4HST3	LinJ.06.0430	60S ribosomal protein L19, putative	structural constituent of ribosome
	A4HU17	LinJ.09.1010	hypothetical protein, conserved	null
	A4I1D7	LinJ.25.0990	tubulin gamma chain (TUBG)	GTP binding, GTPase activity
	A4HUG5	LinJ.10.0580	hypothetical protein, conserved	null
	A4I1T6	LinJ.25.2470	pumillio protein 8, putative (PUF8)	RNA binding, binding
	A4I5G1	LinJ.30.1360	U3 small nuclear ribonucleoprotein (snRNP), putative	null
	A4IBU1	LinJ.35.4080	ATP-dependent RNA helicase, putative	ATP binding, ATP-dependent helicase activity, helicase activity, nucleic acid binding
	A4IDF9	LinJ.36.1960	hypothetical protein, conserved	null
	A4I2M5	LinJ.27.0390	Nuclear pore complex protein 158, serine peptidase, Clan SP, family S59, putative (Nup158)	null
	A4I899	LinJ.32.2920	hypothetical protein, conserved	null
	A4HXV7	LinJ.18.0830	Periodic tryptophan protein 2 homolog, putative	protein binding
	A4HYI3	LinJ.19.1570	choline/Carnitine o-acyltransferase-like protein	null
	A4I3A1	LinJ.28.0290	hypothetical protein, conserved	protein binding
	A4IBL6	LinJ.35.3300	replication factor C, subunit 3, putative	ATP binding, DNA binding, nucleoside-triphosphatase activity, nucleotide binding
	A4HRF8	LinJ.01.0370	hypothetical protein, conserved	null
	A4I254	LinJ.26.1230	hypothetical protein, conserved	null
	A4IDL9	LinJ.36.4620	ATP-dependent DEAD/H RNA helicase, putative	ATP binding, ATP-dependent helicase activity, helicase activity, nucleic acid binding
	A4HXC1	LinJ.17.0530	hypothetical protein, conserved (fragment)	null
	A4I371	LinJ.27.1360	hypothetical protein, conserved	binding
	A4I890	LinJ.32.2830	ribosomal protein L27, putative	structural constituent of ribosome
	A4I0A6	LinJ.23.0720	kinesin, putative	ATP binding, microtubule motor activity
	A4I8K8	LinJ.32.4050	60S ribosomal protein L2, putative, 60S ribosomal protein L8, putative	structural constituent of ribosome
	A4HRY4	LinJ.03.0960	eukaryotic initiation factor 2a, putative	RNA binding, translation initiation factor activity
	A4HSM6	LinJ.05.1040	stomatin-like protein	null
	A4ID27	LinJ.36.3880	hypothetical protein, conserved	null
	E9AGY8	LinJ.22.0009	heat shock protein DNAJ, putative	heat shock protein binding, unfolded protein binding
	A4HUS8	LinJ.11.0160	hypothetical protein, conserved	null
	A4IB88	LinJ.35.1870	60S ribosomal protein L5, putative	structural constituent of ribosome
	A4I1I6	LinJ.25.1460	GTP-binding protein, putative	GTP binding, GTPase activity
	A4I7H7	LinJ.32.0140	hypothetical protein, conserved	binding, protein binding
	A4HWB9	LinJ.15.0220	60S ribosomal protein L13a, putative	structural constituent of ribosome
	A4HT94	LinJ.07.0780	topoisomerase-related function protein-like protein	null
	A4I4W8	LinJ.29.2660	RNA polymerase-associated protein CTR9, putative	protein binding
	A4ID74	LinJ.36.3010	40S ribosomal protein S24e (S24E-1)	structural constituent of ribosome
	A4I3Q1	LinJ.28.1860	hypothetical protein, conserved	null
	A4I7K9	LinJ.32.0460	40S ribosomal protein S2	RNA binding, structural constituent of ribosome
	A4ICM8	LinJ.36.1120	nucleoplasmin-like protein (NLP), putative	null
	A4I8K5	LinJ.32.4020	myosin XXI, putative, Unconventional myosin	ATP binding, motor activity, protein binding
	A4I5E2	LinJ.30.1170	RNA-binding protein, putative	nucleic acid binding
	A4IE02	LinJ.36.6150	hypothetical protein, conserved	null
	A4I1U0	LinJ.26.0020	brix domain containing-like protein	null
	A4I7Z0	LinJ.32.1830	pumilio/PUF RNA binding protein 7, putative	RNA binding, binding
	A4HRR1	LinJ.02.0630	hypothetical protein, conserved	null
	A4I7Q4	LinJ.32.0930	60S ribosomal protein L18a, putative	structural constituent of ribosome
	A4HWL4	LinJ.15.1310	mitochondrial DNA topoisomerase II (TOP2)	ATP binding, DNA binding, DNA topoisomerase (ATP-hydrolyzing) activity
	A4HTW6	LinJ.09.0570	hypothetical protein, conserved	null
	A4HZM9	LinJ.21.0920	plectin, putative	null
	A4I040	LinJ.23.0040	beta propeller protein, putative	protein binding
	A4I222	LinJ.26.0900	hypothetical protein, conserved	null
	A4I9F1	LinJ.33.3250	hypothetical protein, conserved	null
	A4I1K0	LinJ.25.1600	mitochondrial RNA binding complex 1 subunit, putative	null
	A4HRX4	LinJ.03.0860	hypothetical protein, conserved	null
	A4HYC3	LinJ.19.1030	hypothetical protein, conserved	null
	A4I440	LinJ.29.0030	ribosomal protein L3-like protein	structural constituent of ribosome
	A4HTJ0	LinJ.08.0420	hypothetical protein, conserved	protein binding
	A4HWB0	LinJ.15.0130	ATP-dependent RNA helicase, putative	ATP binding, ATP-dependent helicase activity, helicase activity, nucleic acid binding
	A4I1M5	LinJ.25.1850	3-oxo-5-alpha-steroid 4-dehydrogenase, putative	null
	A4HVG8	LinJ.13.0270	hypothetical protein, conserved	nucleic acid binding
	A4HTC3	LinJ.07.1140	nucleolar RNA-binding protein, putative	nucleic acid binding
	A4I2B2	LinJ.26.1790	hypothetical protein, conserved	binding
	A4HXV6	LinJ.18.0820	hypothetical protein, conserved	binding
	A4I8M3	LinJ.33.0070	hypothetical protein, conserved	binding
	A4ICY9	LinJ.36.4260	hypothetical protein, conserved	null
	A4IAD2	LinJ.34.3440	60S ribosomal protein L21, putative	structural constituent of ribosome
	E9AI03	LinJ.36.7020	ATPase, putative, Replication factor C subunit 3, putative	DNA binding, nucleoside-triphosphatase activity, nucleotide binding
	A4ID95	LinJ.36.3220	fibrillarin	RNA binding, methyltransferase activity
	A4I2Q7	LinJ.27.0920	vesicular transport protein (CDC48 homologue), putative	ATP binding, nucleoside-triphosphatase activity, nucleotide binding
	A4IBP1	LinJ.35.3560	structural maintenance of chromosome (SMC) family protein, putative	ATP binding, protein binding
	A4I186	LinJ.25.0440	hypothetical protein, conserved	protein binding
	A4I259	LinJ.26.1280	hypothetical protein, conserved	protein binding
	A4ICW2	LinJ.36.0270	eukaryotic translation initiation factor 3 subunit L, putative	null
	A4HWT7	LinJ.16.0390	tubulin tyrosine ligase, putative	tubulin-tyrosine ligase activity
	A4I4G7	LinJ.29.1160	ribosomal protein L1a, putative	structural constituent of ribosome
	A4IDP1	LinJ.36.4850	hypothetical protein, conserved	null
	A4I9A0	LinJ.33.2740	enoyl-CoA hydratase/Enoyl-CoA isomerase/3- hydroxyacyl-CoA dehydrogenase, putative	3-hydroxyacyl-CoA dehydrogenase activity, oxidoreductase activity
	E9AHR3	LinJ.33.2580	hypothetical protein, conserved	null
	A4I7M5	LinJ.32.0600	ATP-dependent DEAD/H RNA helicase, putative, ATP- dependent RNA helicase, putative	ATP binding, ATP-dependent helicase activity, helicase activity, nucleic acid binding
	A4I159	LinJ.25.0170	cleavage and polyadenylation specificity factor, putative	null
	A4HRX6	LinJ.03.0880	peter pan protein, putative	null
	A4HYH1	LinJ.19.1450	hypothetical protein, conserved	null
	A4HXF7	LinJ.17.0890	OSM3-like kinesin, putative	ATP binding, microtubule motor activity
	A4I672	LinJ.30.3390	60S ribosomal protein L9, putative	rRNA binding, structural constituent of ribosome
	A4I966	LinJ.33.1800	transcription activator, DNA-dependent ATPase, putative	ATP binding, DNA binding, helicase activity, nucleic acid binding, nucleosome binding
	A4HS71	LinJ.04.0750	60S ribosomal protein L10, putative	structural constituent of ribosome
	A4I6U8	LinJ.31.1730	hypothetical protein, conserved	null
	A4HRQ1	LinJ.02.0530	hypothetical protein, unknown function	null
	A4I741	LinJ.31.2430	hypothetical protein, conserved	null
	A4I0H8	LinJ.23.1460	T-complex protein 1, gamma subunit, putative	ATP binding, unfolded protein binding
	A4I7G8	LinJ.32.0050	protein transport protein SEC13, putative	protein binding
	A4HZ51	LinJ.21.0580	hypothetical protein, conserved	null
	A4HV42	LinJ.11.1350	hypothetical protein, conserved	structural constituent of ribosome
	A4I4D3	LinJ.29.0830	hypothetical protein, conserved	null
	A4HUX0	LinJ.11.0600	3-methylcrotonoyl-CoA carboxylase beta subunit, putative	ligase activity
	A4I2Y0	LinJ.27.2020	RNA-binding protein, putative	nucleic acid binding, zinc ion binding
	A4HUL4	LinJ.10.1110	RNA-binding protein-like protein	nucleic acid binding
	A4I407	LinJ.28.2940	receptor for activated C kinase 1 (RACK1)	protein binding
	A4I4T9	LinJ.29.2740	hypothetical protein, conserved (POMP24)	protein binding
	A4HYZ5	LinJ.20.1620	ribosomal protein S11 homolog	structural constituent of ribosome
	A4I5A7	LinJ.30.0810	hypothetical protein, conserved	binding, protein binding
	A4HT02	LinJ.06.1140	hypothetical protein, conserved	null
	A4IA37	LinJ.34.2440	ruvB-like DNA helicase, putative (RUVBL)	ATP binding, DNA helicase activity, nucleoside-triphosphatase activity, nucleotide binding
	A4I7G5	LinJ.32.0020	nuclear segregation protein, putative	null
	E9AGX2	LinJ.21.1280	kinesin, putative	ATP binding, microtubule motor activity
	A4I3F1	LinJ.28.0810	DNA repair protein, putative	ATP binding, DNA binding, helicase activity, nucleic acid binding, protein binding, zinc ion binding
	A4IE41	LinJ.36.4540	hypothetical protein, conserved	protein binding
	A4HWT8	LinJ.16.0400	hypothetical protein, conserved	exonuclease activity, nucleic acid binding
	A4IAB6	LinJ.34.3280	ruvb-like 1 DNA helicase, putative	ATP binding, DNA helicase activity, nucleoside-triphosphatase activity, nucleotide binding
	A4HV05	LinJ.11.0960	40S ribosomal protein S5	structural constituent of ribosome
	A4I0T7	LinJ.24.1010	replication factor C, subunit 1, putative, replication factor C large subunit, putative	ATP binding, DNA binding, DNA clamp loader activity, nucleoside-triphosphatase activity, nucleotide binding
	A4HZP8	LinJ.22.0080	hypothetical protein, conserved	null
	A4I992	LinJ.33.2660	hypothetical protein, conserved	binding
	A4I7H8	LinJ.32.0150	hypothetical protein, conserved	null
	A4I4C1	LinJ.29.0710	RNA-binding protein, putative	nucleic acid binding
	A4I2R1	LinJ.27.0970	hypothetical protein, conserved	null
	A4I2I1	LinJ.26.2630	hypothetical protein, conserved	null
	E9AHB0	LinJ.26.0160	60S ribosomal protein L7, putative	null
	A4ICR0	LinJ.36.0800	hypothetical protein, conserved	nucleic acid binding, zinc ion binding
	A4ICA9	LinJ.36.6810	hypothetical protein, conserved	null
	A4HT40	LinJ.07.0380	hypothetical protein, conserved	null
	A4I3R4	LinJ.28.2000	hypothetical protein, conserved	null
	A4IA86	LinJ.34.4310	hypothetical protein, conserved	null
	A4IDT2	LinJ.36.5330	hypothetical protein, conserved	null
	A4IE52	LinJ.36.4420	hypothetical protein, conserved	protein binding
	A4I223	LinJ.26.0910	hypothetical protein, conserved	heat shock protein binding
	A4IDN7	LinJ.36.4810	hypothetical protein, conserved	protein binding
	A4HSE3	LinJ.05.0140	nucleolar RNA helicase II, putative	ATP binding, ATP-dependent helicase activity, RNA binding, helicase activity, nucleic acid binding
	A4HT68	LinJ.07.0150	acyl-CoA dehydrogenase, mitochondrial precursor, putative	acyl-CoA dehydrogenase activity
	A4HV00	LinJ.11.0910	ATPase, putative	ATP binding, nucleoside-triphosphatase activity, nucleotide binding
	A4HZQ8	LinJ.22.0180	hypothetical protein, conserved	null
	A4I7V0	LinJ.32.1390	hypothetical protein, conserved	null
	A4IBR8	LinJ.35.3840	60S ribosomal protein L23, putative	structural constituent of ribosome
	A4I9A3	LinJ.33.2770	dynein intermediate chain, putative	protein binding
	A4I4P0	LinJ.29.1940	Tob55, putative	null
	A4IBF8	LinJ.35.2530	hypothetical protein, conserved	binding
	A4ICF7	LinJ.36.2640	nucleoporin interacting component (NUP93), putative	null
	A4HSC3	LinJ.04.0810	hypothetical protein, conserved	null
	A4IBH3	LinJ.35.2900	RNA polymerase-associated protein LEO1, putative	null
	A4HRZ6	LinJ.04.0010	calcium-translocating P-type ATPase	ATP binding, calcium-transporting ATPase activity, catalytic activity, metal ion binding, nucleotide binding
	A4HU29	LinJ.09.1130	eukaryotic translation initiation factor 2 subunit, putative	GTP binding, GTPase activity
	A4I3L0	LinJ.28.1420	ATP-dependent RNA helicase, putative	ATP binding, ATP-dependent helicase activity, helicase activity, nucleic acid binding
	A4I6M5	LinJ.31.1010	hypothetical protein, conserved	null
	A4HUC9	LinJ.10.0210	Nucleolar protein 56, putative (NOP56)	null
	A4HWJ8	LinJ.15.1060	60S ribosomal protein L6, putative	structural constituent of ribosome
	A4HZA4	LinJ.21.0230	hypothetical protein, conserved	binding
	A4I1G4	LinJ.25.1240	hypothetical protein, conserved	protein binding
	A4I321	LinJ.27.2170	hypothetical protein, conserved	methyltransferase activity
	A4I0Z4	LinJ.24.1940	hypothetical protein, conserved	null
	A4I2B9	LinJ.26.1910	hypothetical protein, conserved	null
	A4I0E4	LinJ.23.1120	cytosolic leucyl aminopeptidase, metallo-peptidase, Clan MF, Family M17 (LAP)	aminopeptidase activity
	A4I305	LinJ.27.1900	FtsJ cell division protein, putative	methyltransferase activity
	E9AHC5	LinJ.27.2560	replication factor C, subunit 4, putative	DNA binding, nucleoside-triphosphatase activity, nucleotide binding
	A4HZ76	LinJ.21.0830	hypothetical protein, conserved	null
	A4I5T9	LinJ.30.2620	replication factor C, subunit 2, putative	ATP binding, DNA binding, nucleoside-triphosphatase activity, nucleotide binding
	A4I9U9	LinJ.34.1470	hypothetical protein, conserved	null
	A4HVT8	LinJ.13.1340	hypothetical protein, conserved	null
	A4HUB4	LinJ.10.0050	ribosomal protein l35a, putative	structural constituent of ribosome
	A4HVZ9	LinJ.14.0580	hypothetical protein, conserved	protein binding
	A4HSU9	LinJ.06.0590	60S ribosomal protein L23a, putative	structural constituent of ribosome
	A4I6M9	LinJ.31.1050	hypothetical protein, unknown function	null
	A4HZR6	LinJ.22.0260	hypothetical protein, conserved	null
	A4HU37	LinJ.09.1210	hypothetical protein, conserved	null
	A4IAW4	LinJ.35.0680	hypothetical protein, conserved	binding
	A4HWR0	LinJ.16.0120	hypothetical protein, conserved	null
	E9AHS4	LinJ.34.0780	hypothetical protein, conserved	null
	A4HZ60	LinJ.21.0670	RNA helicase, putative	ATP binding, ATP-dependent helicase activity, helicase activity, nucleic acid binding
	A4HZF7	LinJ.21.1830	hypothetical protein, conserved	null
	A4HSZ0	LinJ.06.1020	hypothetical protein, conserved	protein binding
	A4IA34	LinJ.34.2410	hypothetical protein, conserved	nucleic acid binding
	A4I249	LinJ.26.1180	hypothetical protein, conserved	heat shock protein binding
	A4HTJ3	LinJ.08.0450	hypothetical protein, conserved	null
	A4HWM2	LinJ.15.1390	hypothetical protein, conserved	Rab GTPase activator activity
	A4HZE7	LinJ.21.1740	hypothetical protein, conserved	null
	A4I4C8	LinJ.29.0780	U3 small nucleolar ribonucleoprotein protein MPP10, putative	null
	A4I0P8	LinJ.24.0610	hypothetical protein, conserved	null
	A4ICB6	LinJ.36.7070	hypothetical protein, conserved	null
	A4HZF4	LinJ.21.1910	hypothetical protein, conserved	protein binding
	A4HZB6	LinJ.21.0350	hypothetical protein, conserved	null
	A4I4E9	LinJ.29.1000	LETM1 and EF-hand domain-containing protein 1, putative	null
	A4IDL8	LinJ.36.4610	gamma-tubulin complex subunit, putative	null
	A4IBS8	LinJ.35.3940	hypothetical protein, conserved	null
	A4I9C2	LinJ.33.2950	transcription elongation factor-like protein	DNA binding, nucleic acid binding, zinc ion binding
	A4I009	LinJ.22.1350	ATP-dependent DEAD/H RNA helicase, putative	ATP binding, ATP-dependent helicase activity, helicase activity, nucleic acid binding
	A4IA29	LinJ.34.2360	hypothetical protein, unknown function (fragment)	null
	A4I0B3	LinJ.23.0790	hypothetical protein, conserved	protein binding
	A4HUI1	LinJ.10.0740	hypothetical protein, conserved	binding, protein binding
	A4I6M2	LinJ.31.0980	hypothetical protein, conserved	null
	A4HVR4	LinJ.13.1260	hypothetical protein, conserved	null
	A4HZI2	LinJ.21.2130	centromere/microtubule binding protein cbf5, putative	RNA binding, pseudouridine synthase activity
	A4I8C5	LinJ.32.3200	hypothetical protein, conserved, leucine-rich repeat protein, putative	protein binding
	A4I649	LinJ.30.3640	serine/threonine-protein kinase, putative, protein kinase, putative	ATP binding, protein kinase activity
	A4IDZ5	LinJ.36.6070	mkiaa0324 protein-like protein	null
	A4HY46	LinJ.19.0230	hypothetical protein, conserved	null
	E9AGR2	LinJ.19.0090	fibrillarin, putative	RNA binding, methyltransferase activity
	E9AH69	LinJ.24.1690	hypothetical protein, conserved	null
	A4HS22	LinJ.04.0260	hypothetical protein, conserved	structural constituent of ribosome
	A4HY90	LinJ.19.0700	kinesin, putative	ATP binding, microtubule motor activity
	A4HTV4	LinJ.09.0450	kinetoplastid kinetochore protein 10, putative, protein kinase, putative (kkt10)	ATP binding, protein kinase activity, protein tyrosine kinase activity
	A4HZ48	LinJ.21.0550	DnaJ protein, putative	heat shock protein binding, unfolded protein binding
	A4HSF8	LinJ.05.0360	ATP-dependent RNA helicase, putative	ATP binding, ATP-dependent helicase activity, helicase activity, nucleic acid binding
	A4I8W1	LinJ.33.1020	hypothetical protein, conserved	null
	E8NHC7	LinJ.31.3360	hypothetical protein, conserved	null
	A4HWV2	LinJ.16.0560	orotidine-5-phosphate decarboxylase/orotate phosphoribosyltransferase, putative, OMPDCase-OPRTase, putative	catalytic activity, orotidine-5'-phosphate decarboxylase activity
	A4HVI5	LinJ.13.0450	60S ribosomal protein L18, putative	null
	A4I2W0	LinJ.27.1580	hypothetical protein, conserved	null
	A4HTF1	LinJ.08.0010	adaptor complex protein (AP) 3 delta subunit 1, putative	ATP binding, protein binding
	A4I326	LinJ.27.2220	transcription elongation regulator-like protein	null
	A4HXK6	LinJ.17.1390	translation initiation factor, putative	null
	A4I949	LinJ.33.1970	nucleolar GTP-binding protein, putative	GTP binding
	A4IBI6	LinJ.35.3030	chaperone protein DNAj, putative	heat shock protein binding, unfolded protein binding
	A4HWH6	LinJ.15.0840	hypothetical protein, conserved	null
	A4IBX8	LinJ.35.4450	hypothetical protein, conserved	null
	A4I8L7	LinJ.33.0010	hypothetical protein, conserved	null
	A4HRG4	LinJ.01.0430	ribosomal protein S7, putative	structural constituent of ribosome
	A4I0S2	LinJ.24.0850	mitochondrial RNA binding protein 1, mitochondrial edited mRNA stability factor 1, Mitochondrial poly(A) polymerase 1	null
	A4IBV3	LinJ.35.4200	poly(A)-binding protein 2, poly(a) binding protein, putative (PABP2)	RNA binding, nucleic acid binding
	A4HY31	LinJ.18.1600	hypothetical protein, conserved	null
	A4HW35	LinJ.14.0990	immunodominant antigen, putative, tc40 antigen-like	null
	A4HTG3	LinJ.08.0130	hypothetical protein, conserved	null
	A4HZ42	LinJ.21.0490	hypothetical protein, conserved	null
	A4I794	LinJ.31.3000	nucleoporin (NUP54/57), putative	null
	A4IAA9	LinJ.34.3210	cleavage and polyadenylation specificity factor, putative	hydrolase activity
	A4HUV1	LinJ.11.0400	tubulin-tyrsoine ligase-like protein	tubulin-tyrosine ligase activity
	A4IAZ8	LinJ.35.1030	casein kinase, putative	ATP binding, protein kinase activity, protein tyrosine kinase activity
	A4I2Y8	LinJ.27.1720	hypothetical protein, unknown function	null
	A4HUV8	LinJ.11.0470	pumillio protein 10, putative (PUF10)	RNA binding, binding
	A4I150	LinJ.25.0080	poly(A)-binding protein 3, putative (PABP3)	RNA binding, nucleic acid binding
	A4HXW7	LinJ.18.0940	hypothetical protein, conserved	null
	A4IBG4	LinJ.35.2590	Double RNA binding domain protein 9 (DRBD9)	nucleic acid binding
	A4I5R3	LinJ.30.2360	sphingosine 1-phosphate lyase, putative (SPL)	carboxy-lyase activity, pyridoxal phosphate binding
	A4HY01	LinJ.18.1280	hypothetical protein, conserved	null
	A4HVT9	LinJ.13.1350	Kinesin-13 5, putative (KIN13-5)	ATP binding, microtubule motor activity, protein binding
	A4HZX2	LinJ.22.0810	hypothetical protein, conserved	null
	E9AHR1	LinJ.33.2560	hypothetical protein, conserved	null
	A4HYZ6	LinJ.20.1640	ribosome biogenesis protein, putative	null
	A4I9K0	LinJ.34.0320	hypothetical protein, conserved	protein binding
	A4HRP2	LinJ.02.0430	voltage-dependent anion-selective channel, putative, Mitochondrial outer membrane protein porin, putative (VDAC)	null
	A4HRT0	LinJ.03.0180	U2 splicing auxiliary factor, putative	nucleic acid binding, zinc ion binding
	A4HYD4	LinJ.19.1150	hypothetical protein, conserved	null
	A4I169	LinJ.25.0270	hypothetical protein, conserved	null
	A4I2C3	LinJ.26.1950	microtubule-associated protein, putative (GB4)	null
	E9AHX6	LinJ.36.3690	polyubiquitin, putative	protein binding
	A4HY10	LinJ.18.1380	60S ribosomal protein L34, putative	structural constituent of ribosome
	A4I3H0	LinJ.28.1020	Archaic translocase outer mitochondrial membrane 46 kDa subunit, putative, Mitochondrial import receptor subunit ATOM46, putative (ATOM46)	binding
	A4HWU4	LinJ.16.0470	60S ribosomal protein L21, putative	structural constituent of ribosome
	A4HYP7	LinJ.20.0710	rRNA biogenesis protein-like protein	null
	A4HXT8	LinJ.18.0630	60S ribosomal protein L10a, putative	RNA binding, structural constituent of ribosome
	A4I3S6	LinJ.28.2120	hypothetical protein, conserved	protein binding
	A4I3P2	LinJ.28.1760	hypothetical protein, conserved	null
	A4HYA2	LinJ.19.0680	kinesin, putative	ATP binding, microtubule motor activity
	A4HV12	LinJ.11.1030	hypothetical protein, conserved	null
	A4IBS6	LinJ.35.3920	hypothetical protein, conserved	protein binding
	A4I105	LinJ.24.2050	hypothetical protein, conserved	null
	A4IAW0	LinJ.35.0630	hypothetical protein, conserved	null
	A4I6B1	LinJ.31.0200	nucleolar protein, putative	RNA binding, S-adenosylmethionine-dependent methyltransferase activity
	A4HU74	LinJ.09.1600	hypothetical protein, conserved	protein binding
	Q9N9V8	LinJ.30.3710	ribosomal protein L15, putative	structural constituent of ribosome
	A4IDT7	LinJ.36.5380	kinesin-like protein, putative, hypothetical protein, conserved	ATP binding, microtubule motor activity
	A4HTP3	LinJ.08.1010	hypothetical protein, conserved	null
	A4I3E7	LinJ.28.0770	hypothetical protein, conserved	null
	A4IBS9	LinJ.35.3960	hypothetical protein, conserved	null
	A4HRT4	LinJ.03.0220	long chain fatty Acyl CoA synthetase, putative	catalytic activity
	A4I4M9	LinJ.29.1820	hypothetical protein, conserved	null
	A4I5K3	LinJ.30.1760	hypothetical protein, conserved	binding
	A4I4W0	LinJ.29.2570	60S ribosomal protein L13, putative	structural constituent of ribosome
	A4HS42	LinJ.04.0460	60S ribosomal protein L11 (L5, L16)	structural constituent of ribosome
	E9AGP2	LinJ.16.1410	hypothetical protein, conserved	null
	A4HZI3	LinJ.21.2140	ATP synthase F1 subunit gamma protein, putative	null
	A4I218	LinJ.26.0840	40S ribosomal protein S16, putative	structural constituent of ribosome
	A4IE47	LinJ.36.4480	hypothetical protein, conserved	null
(c) 3	A4HY22	LinJ.18.1500	P-type H+-ATPase, putative (H1A-1)	ATP binding, ATPase activity, catalytic activity, metal ion binding, nucleotide binding
	A4HYI5	LinJ.19.1590	inosine-5'-monophosphate dehydrogenase	IMP dehydrogenase activity, catalytic activity, protein binding
	A4HSB4	LinJ.04.1170	fructose-1,6-bisphosphatase, cytosolic, putative	phosphoric ester hydrolase activity
(d) 1	E9AHW1	LinJ.35.2240	RNA-binding protein, putative	nucleic acid binding
