# Supplementary material for: Disclosing 3' UTR cis-elements and putative partners involved in gene expression regulation in Leishmania spp
Source: PLoS One. 2017 Aug 31;12(8):e0183401. doi: 10.1371/journal.pone.0183401 (PMC5578504; doi:10.1371/journal.pone.0183401)
Supplement: S4 Table — (XLSX) [file pone.0183401.s009.xlsx]

## Sheet: 0. Legend
	Motif identification for RBPs retrieved in RNA pull-downs. The red identified RBP are those that were found only in the CICS analyzed. Prosite / Expansy was used in the analysis
Sheet 1.	Proteins found interacting with the CICS1722 annotated as RNA binding proteins.
Sheet 2.	Proteins found interacting with the CICS4405 annotated as RNA binding proteins.

## Sheet: 1. CICS1722
Gene ID	Description	Gene Ontology - Molecular Function	Motif (Prosite / Expasy)	Found in the CICS4405 Pull down
LinJ.19.1010	phenylalanyl-tRNA synthetase, putative	ATP binding, RNA binding, magnesium ion binding, nucleotide binding, phenylalanine-tRNA ligase activity	B5	no
LinJ.19.0090	fibrillarin, putative	RNA binding, methyltransferase activity	FIBRILLARIN	yes
LinJ.21.0600	la RNA binding protein, putative	nucleic acid binding	HTH_LA, RRM	no
LinJ.21.2130	centromere/microtubule binding protein cbf5, putative	RNA binding, pseudouridine synthase activity	PUA	yes
LinJ.25.2470	pumillio protein 8, putative (PUF8)	RNA binding, binding	PUM_HD	yes
LinJ.05.0140	nucleolar RNA helicase II, putative	ATP binding, ATP-dependent helicase activity, RNA binding, helicase activity, nucleic acid binding	Q_MOTIF, HELICASE_ATP_BIND_1, HELICASE_CTER	yes
LinJ.32.0790	RNA binding protein, putative	nucleic acid binding	RRM	yes
LinJ.35.2240	RNA-binding protein, putative	nucleic acid binding	RRM	yes
LinJ.30.1170	RNA-binding protein, putative	nucleic acid binding	RRM	yes
LinJ.25.0080	poly(A)-binding protein 3, putative (PABP3)	RNA binding, nucleic acid binding	RRM, PABC	yes
LinJ.35.4200	poly(A)-binding protein 2,poly(a) binding protein, putative (PABP2)	RNA binding, nucleic acid binding	RRM, PABC	yes
LinJ.27.2020	RNA-binding protein, putative	nucleic acid binding, zinc ion binding	RRM, ZF_CCHC	yes
LinJ.03.0960	eukaryotic initiation factor 2a, putative	RNA binding, translation initiation factor activity	S1	yes
LinJ.13.1120	40S ribosomal protein S4, putative	RNA binding, structural constituent of ribosome	S4	yes
LinJ.32.0460	40S ribosomal protein S2	RNA binding, structural constituent of ribosome	S5_DSRBD, RIBOSOMAL_S5	yes
LinJ.27.1220	hypothetical protein, conserved	ATP binding, RNA binding, helicase activity, nucleic acid binding, zinc ion binding	ZF_C3H1, KH_TYPE_1, HELICASE_CTER	no
LinJ.09.1180	mitochondrial RNA binding protein 2,MRP2, gBP25	DNA binding		yes
LinJ.18.0630	60S ribosomal protein L10a, putative	RNA binding, structural constituent of ribosome		yes
LinJ.25.1600	mitochondrial RNA binding complex 1 subunit, putative	null		yes

## Sheet: 2. CICS4405
Gene ID	Description	Gene Ontology - Molecular Function	Motif (Prosite / Expasy)	Found in the CICS1722 Pull down
LinJ.03.0960	eukaryotic initiation factor 2a, putative	RNA binding, translation initiation factor activity	S1	yes
LinJ.05.0140	nucleolar RNA helicase II, putative	ATP binding, ATP-dependent helicase activity, RNA binding, helicase activity, nucleic acid binding	Q_MOTIF, HELICASE_ATP_BIND_1, HELICASE_CTER	yes
LinJ.07.1140	nucleolar rna binding protein, putative	nucleic acid binding		no
LinJ.09.1180	mitochondrial RNA binding protein 2,MRP2, gBP25	DNA binding		yes
LinJ.10.1110	rna binding protein-like protein	nucleic acid binding	RRM	no
LinJ.11.0470	pumillio protein 10, putative (PUF10)	RNA binding, binding	PUM_HD, PUM	no
LinJ.13.1120	40S ribosomal protein S4, putative	RNA binding, structural constituent of ribosome	S4	yes
LinJ.15.1430	nucleolar RNA binding protein, putative	null	NOP	no
LinJ.18.0630	60S ribosomal protein L10a, putative	RNA binding, structural constituent of ribosome		yes
LinJ.19.0090	fibrillarin, putative	RNA binding, methyltransferase activity	FIBRILLARIN	yes
LinJ.21.2130	centromere/microtubule binding protein cbf5, putative	RNA binding, pseudouridine synthase activity	PUA	yes
LinJ.24.0850	mitochondrial RNA binding protein 1,mitochondrial edited mRNA stability factor 1,Mitochondrial poly(A) polymerase 1	null		no
LinJ.25.0080	poly(A)-binding protein 3, putative (PABP3)	RNA binding, nucleic acid binding	RRM, PABC	yes
LinJ.25.1600	mitochondrial RNA binding complex 1 subunit, putative	null		yes
LinJ.25.2470	pumillio protein 8, putative (PUF8)	RNA binding, binding	PUM_HD	yes
LinJ.27.2020	rna binding protein, putative	nucleic acid binding, zinc ion binding	RRM, ZF_CCHC	yes
LinJ.29.0710	rna binding protein, putative	nucleic acid binding	RRM	no
LinJ.30.1170	rna binding protein, putative	nucleic acid binding	RRM	yes
LinJ.30.3390	60S ribosomal protein L9, putative	rRNA binding, structural constituent of ribosome	RIBOSOMAL_L6_2	no
LinJ.31.0200	nucleolar protein, putative	RNA binding, S-adenosylmethionine-dependent methyltransferase activity	SAM_MT_RSMB_NOP, NOL1_NOP2_SUN	no
LinJ.32.0460	40S ribosomal protein S2	RNA binding, structural constituent of ribosome	S5_DSRBD, RIBOSOMAL_S5	yes
LinJ.32.0790	RNA binding protein, putative	nucleic acid binding	RRM	yes
LinJ.32.1830	pumilio/PUF RNA binding protein 7, putative	RNA binding, binding	PUM	no
LinJ.35.2240	rna binding protein, putativ	nucleic acid binding	RRM	yes
LinJ.35.2590	RNA binding protein, putative	nucleic acid binding	RRM	no
LinJ.35.4200	poly(A)-binding protein 2,poly(a) binding protein, putative (PABP2)	RNA binding, nucleic acid binding	RRM, PABC	yes
LinJ.36.3220	fibrillarin	RNA binding, methyltransferase activity	FIBRILLARIN	no
